# Supplementary material for: Response of anthocyanin biosynthesis to light by strand-specific transcriptome and miRNA analysis in Capsicum annuum
Source: BMC Plant Biol. 2022 Feb 22;22:79. doi: 10.1186/s12870-021-03423-6 (PMC8862587; doi:10.1186/s12870-021-03423-6)
Supplement: Supplementary file 1 — Additional file 1: Table S1. Quality evaluation of sample sequencing output data for strand-specific RNA libraries. [file 12870_2021_3423_MOESM1_ESM.xls]

## Sheet: Sheet1
TABLE S1 | Quality evaluation of sample sequencing output data for strand-specific RNA libraries.
Sample_name	Raw_reads	Clean_reads	Clean_bases(G)	Error rate(%)	Q20(%)	Q30(%)	GC_content(%)
D48N1	109224416	106478004	15.97	0.03	98.01	94	41.84
D48N2	116331894	113644420	17.05	0.03	97.96	93.88	41.85
D48N3	119153074	116301656	17.45	0.03	98	94.02	42.11
L48N1	110414138	108091610	16.21	0.03	97.92	93.79	41.82
L48N2	103174872	100238248	15.04	0.03	97.98	93.96	41.83
L48N3	135471356	132537004	19.88	0.03	97.88	93.71	41.74
