# Supplementary material for: Response of anthocyanin biosynthesis to light by strand-specific transcriptome and miRNA analysis in Capsicum annuum
Source: BMC Plant Biol. 2022 Feb 22;22:79. doi: 10.1186/s12870-021-03423-6 (PMC8862587; doi:10.1186/s12870-021-03423-6)
Supplement: Supplementary file 2 — Additional file 2: Table S2. Quality evaluation of sample sequencing output data for small RNA libraries. [file 12870_2021_3423_MOESM2_ESM.xls]

## Sheet: Sheet1
TABLE S2 | Quality evaluation of sample sequencing output data for small RNA libraries.
Sample	Reads	Bases	Error rate	Q20	Q30	GC content
D48N1	17888452	0.894G	0.0001	0.9872	0.9608	0.4923
D48N2	15404428	0.770G	0.0001	0.9873	0.9604	0.5046
D48N3	17079465	0.854G	0.0001	0.9866	0.9581	0.4852
L48N1	20881062	1.044G	0.0001	0.987	0.9594	0.4953
L48N2	13460134	0.673G	0.0001	0.9867	0.9592	0.4882
L48N3	20770667	1.039G	0.0001	0.9875	0.9609	0.4758
