# Supplementary material for: Response of anthocyanin biosynthesis to light by strand-specific transcriptome and miRNA analysis in Capsicum annuum
Source: BMC Plant Biol. 2022 Feb 22;22:79. doi: 10.1186/s12870-021-03423-6 (PMC8862587; doi:10.1186/s12870-021-03423-6)
Supplement: Supplementary file 3 — Additional file 3: Table S3. Reads of strand-specific RNA libraries and reference genome comparison list. [file 12870_2021_3423_MOESM3_ESM.xls]

## Sheet: Sheet1
TABLE S3 | Reads of strand-specific RNA libraries and reference genome comparison list.
Sample name	D48N1	D48N2	D48N3	L48N1	L48N2	L48N3
Total reads	106478004	113644420	116301656	108091610	100238248	132537004
Total mapped	95191822 (89.4%)	103408557 (90.99%)	106662560 (91.71%)	98702706 (91.31%)	93183715 (92.96%)	124170572 (93.69%)
Multiple mapped	14609956 (13.72%)	16068482 (14.14%)	17329827 (14.9%)	19188200 (17.75%)	19648588 (19.6%)	26094437 (19.69%)
Uniquely mapped	80581866 (75.68%)	87340075 (76.85%)	89332733 (76.81%)	79514506 (73.56%)	73535127 (73.36%)	98076135 (74%)
Read-1	40341606 (37.89%)	43746036 (38.49%)	44720096 (38.45%)	39823084 (36.84%)	36821489 (36.73%)	49134829 (37.07%)
Read-2	40240260 (37.79%)	43594039 (38.36%)	44612637 (38.36%)	39691422 (36.72%)	36713638 (36.63%)	48941306 (36.93%)
Reads map to '+'	40264663 (37.82%)	43651401 (38.41%)	44643201 (38.39%)	39742089 (36.77%)	36752269 (36.66%)	49014832 (36.98%)
Reads map to '-'	40317203 (37.86%)	43688674 (38.44%)	44689532 (38.43%)	39772417 (36.8%)	36782858 (36.7%)	49061303 (37.02%)
Non-splice reads	57999173 (54.47%)	59865715 (52.68%)	61778366 (53.12%)	54951330 (50.84%)	51422150 (51.3%)	68538500 (51.71%)
Splice reads	22582693 (21.21%)	27474360 (24.18%)	27554367 (23.69%)	24563176 (22.72%)	22112977 (22.06%)	29537635 (22.29%)
Reads mapped in proper pairs	78373238 (73.61%)	85027838 (74.82%)	87037360 (74.84%)	77429584 (71.63%)	71591168 (71.42%)	95516744 (72.07%)
Proper-paired reads map to different chrom	0 (0%)	0 (0%)	0 (0%)	0 (0%)	0 (0%)	0 (0%)
