# Supplementary material for: Response of anthocyanin biosynthesis to light by strand-specific transcriptome and miRNA analysis in Capsicum annuum
Source: BMC Plant Biol. 2022 Feb 22;22:79. doi: 10.1186/s12870-021-03423-6 (PMC8862587; doi:10.1186/s12870-021-03423-6)
Supplement: Supplementary file 4 — Additional file 4: Table S4. Reads of small RNA libraries and reference genome comparison list. [file 12870_2021_3423_MOESM4_ESM.xls]

## Sheet: Sheet1
TABLE S4 | Reads of small RNA libraries and reference genome comparison list.
Sample	Total sRNA	Mapped sRNA	“+” Mapped sRNA	“-” Mapped sRNA
D48N3	12396240 (100.00%)	11489345 (92.68%)	8368441 (67.51%)	3120904 (25.18%)
D48N2	6341103 (100.00%)	5765263 (90.92%)	4364949 (68.84%)	1400314 (22.08%)
D48N1	12083938 (100.00%)	11207775 (92.75%)	8242263 (68.21%)	2965512 (24.54%)
L48N3	18206532 (100.00%)	17099814 (93.92%)	12231820 (67.18%)	4867994 (26.74%)
L48N2	9320126 (100.00%)	8666548 (92.99%)	6455262 (69.26%)	2211286 (23.73%)
L48N1	12801705 (100.00%)	11895970 (92.92%)	8761595 (68.44%)	3134375 (24.48%)
