# Supplementary material for: Response of anthocyanin biosynthesis to light by strand-specific transcriptome and miRNA analysis in Capsicum annuum
Source: BMC Plant Biol. 2022 Feb 22;22:79. doi: 10.1186/s12870-021-03423-6 (PMC8862587; doi:10.1186/s12870-021-03423-6)
Supplement: Supplementary file 5 — Additional file 5: Table S5. The detailed information of DE mRNAs. [file 12870_2021_3423_MOESM5_ESM.xlsx]

## Sheet: Sheet1
TABLE S5 | The detailed information of DE mRNAs.
mRNA_ID	gene_id	gene_name	L48_FPKM	D48_FPKM	log2FoldChange	pvalue	Regulation	Gene_description
XM_016710598.1	107864266	LOC107864266	6.87307	0	13.0133	8.26793e-24	up	chalcone synthase 1B
XM_016718775.1	107871931	LOC107871931	1.19263	0	11.0041	8.71471e-07	up	uncharacterized LOC107871931||uncharacterized protein LOC107871931
XM_016724843.1	107877978	LOC107877978	0.0145483	0	10.3437	0.000679235	up	uncharacterized LOC107877978||uncharacterized protein LOC107877978
XM_016697346.1	107852257	LOC107852257	0.473471	0	10.0341	0.00104623	up	pentatricopeptide repeat-containing protein At3g62470%2C mitochondrial-like
XM_016716059.1	107869215	LOC107869215	1.86846	0	9.80761	0.00110635	up	F-box/kelch-repeat protein At3g23880-like
XM_016724048.1	107877398	LOC107877398	0.0599003	0	9.31972	6.31289e-05	up	squamosa promoter-binding-like protein 3
XM_016718744.1	107871886	LOC107871886	0.05056	0	9.25743	0.000159587	up	plant UBX domain-containing protein 4-like
XM_016693226.1	107848458	LOC107848458	0.012745	0	8.34087	0.000943978	up	membrane protein of ER body-like protein isoform X1||membrane protein of ER body-like protein%2C transcript variant X1||membrane protein of ER body-like protein%2C transcript variant X2||membrane protein of ER body-like protein%2C transcript variant X3||uncharacterized protein LOC107848458 isoform X2||uncharacterized protein LOC107848458 isoform X3
XM_016723938.1	107877254	LOC107877254	0.279499	0	8.32418	0.000982697	up	MYB-like transcription factor ETC3
TCONS_00137926	107848743	TRNAC-GCA	19.1357	2.85752	8.29474	9.01749e-166	up	tRNA-Cys
XM_016691282.1	107847031	LOC107847031	4.91279	0.021738	7.83901	2.21689e-12	up	uncharacterized LOC107847031||uncharacterized protein LOC107847031
XM_016684038.1	107840229	LOC107840229	0.0234293	0	7.83362	5.73767e-05	up	CSC1-like protein At3g54510 isoform X1||CSC1-like protein At3g54510 isoform X2||CSC1-like protein At3g54510 isoform X3||CSC1-like protein At3g54510%2C transcript variant X1||CSC1-like protein At3g54510%2C transcript variant X2||CSC1-like protein At3g54510%2C transcript variant X3
XM_016708434.1	107862778	LOC107862778	0.227196	0	7.57803	0.000224285	up	21 kDa seed protein-like
XR_001668235.1	107849675	LOC107849675	0.0822897	0	7.178	0.000418678	up	WD repeat-containing protein RUP2-like||WD repeat-containing protein RUP2-like%2C transcript variant X1||WD repeat-containing protein RUP2-like%2C transcript variant X2
XM_016689149.1	107844805	LOC107844805	0.0827773	0	7.16123	0.000907979	up	desiccation-related protein PCC13-62-like
XM_016726877.1	107879955	LOC107879955	0.13365	0	7.11835	0.000703049	up	cinnamate beta-D-glucosyltransferase-like isoform X1||cinnamate beta-D-glucosyltransferase-like isoform X2||cinnamate beta-D-glucosyltransferase-like%2C transcript variant X1||cinnamate beta-D-glucosyltransferase-like%2C transcript variant X2
XM_016688250.1	107843848	LOC107843848	0.0373903	0	7.02322	0.000431069	up	agamous-like MADS-box protein AGL18
XM_016689273.1	107844959	LOC107844959	0.079549	0	6.94451	0.00185209	up	LOW QUALITY PROTEIN: desiccation-related protein PCC13-62-like||desiccation-related protein PCC13-62-like
XM_016711909.1	107865710	LOC107865710	0.012783	0	6.91539	0.000609396	up	disease resistance protein At4g27190-like
XM_016693437.1	107848667	LOC107848667	97.9166	0.886776	6.87364	3.32124e-15	up	flavonoid 3'%2C5'-hydroxylase 2
XM_016701288.1	107856304	LOC107856304	0.987415	0.00828833	6.83842	1.32892e-06	up	fatty acid desaturase 4%2C chloroplastic-like
XM_016685096.1	107841091	LOC107841091	0.0203063	0	6.60159	0.00145266	up	LOW QUALITY PROTEIN: probable disease resistance protein At4g27220||probable disease resistance protein At4g27220
XM_016705224.1	107860031	LOC107860031	52.6118	0.577594	6.5949	7.87498e-18	up	dihydroflavonol-4-reductase
XM_016721341.1	107874577	LOC107874577	0.874594	0.015498	5.80989	1.05069e-06	up	uncharacterized LOC107874577||uncharacterized protein LOC107874577
XM_016696975.1	107851884	LOC107851884	167.23	3.25617	5.76563	2.8209e-21	up	acetyl-CoA-benzylalcohol acetyltransferase-like
XM_016712446.1	107866341	LOC107866341	63.297	1.46325	5.51651	4.52718e-17	up	leucoanthocyanidin dioxygenase
XM_016688019.1	107843659	LOC107843659	221.431	6.01891	5.28611	5.43745e-19	up	anthocyanidin 3-O-glucosyltransferase-like
XM_016694333.1	107849770	LOC107849770	0.349455	0.008317	5.27585	0.000854969	up	probable carbohydrate esterase At4g34215
XM_016717850.1	107871055	LOC107871055	9.75717	0.263295	5.27241	6.12442e-31	up	uncharacterized LOC107871055%2C transcript variant X1||uncharacterized LOC107871055%2C transcript variant X2||uncharacterized protein LOC107871055
XM_016707014.1	107861697	LOC107861697	74.3781	2.22904	5.14079	1.92952e-21	up	anthocyanidin 3-O-glucosyltransferase
XM_016719707.1	107873016	LOC107873016	0.173395	0.00549067	4.78115	0.00145232	up	uncharacterized LOC107873016||uncharacterized protein LOC107873016
XM_016713362.1	107867215	LOC107867215	136.605	5.25552	4.77373	2.6149e-41	up	cytochrome b5
XM_016712111.1	107865923	LOC107865923	0.404943	0.011797	4.75575	0.00158873	up	psbQ-like protein 3%2C chloroplastic
XM_016718232.1	107871326	LOC107871326	4.6827	0.183062	4.75144	7.26671e-13	up	polyphenol oxidase B%2C chloroplastic-like
XM_016706620.1	107861273	LOC107861273	119.999	5.35802	4.57104	7.92476e-12	up	glutathione S-transferase F11
XM_016697794.1	107852750	LOC107852750	6.42143	0.298702	4.48874	5.04202e-05	up	chalcone--flavonone isomerase isoform X1||chalcone--flavonone isomerase isoform X2||chalcone--flavonone isomerase%2C transcript variant X1||chalcone--flavonone isomerase%2C transcript variant X2
XM_016690362.1	107845864	LOC107845864	0.745479	0.0363363	4.42488	1.30652e-05	up	gibberellin 2-beta-dioxygenase 8-like||gibberellin 2-beta-dioxygenase 8-like%2C transcript variant X1||gibberellin 2-beta-dioxygenase 8-like%2C transcript variant X2
XM_016698789.1	107853805	LOC107853805	2.23329	0.11218	4.33678	7.34966e-09	up	1-aminocyclopropane-1-carboxylate oxidase 1
XM_016696921.1	107851825	LOC107851825	72.1492	3.84603	4.30835	1.02041e-13	up	crocetin glucosyltransferase%2C chloroplastic
XM_016709052.1	107863229	LOC107863229	163.642	8.77696	4.30167	2.31815e-18	up	protein DETOXIFICATION 35-like isoform X1||protein DETOXIFICATION 35-like isoform X2||protein DETOXIFICATION 35-like%2C transcript variant X1||protein DETOXIFICATION 35-like%2C transcript variant X2
XM_016719646.1	107872961	LOC107872961	10.5808	0.626309	4.15391	1.28951e-15	up	UPF0483 protein C25G4.2-like
XM_016687267.1	107843099	LOC107843099	168.949	10.8615	4.03208	5.72187e-25	up	phenylalanine ammonia-lyase
XM_016706624.1	107861280	LOC107861280	1.28991	0.087478	3.93044	3.31579e-12	up	pathogen-related protein
XM_016696983.1	107851889	LOC107851889	21.7369	1.64741	3.80583	7.27414e-06	up	myb-related protein 308-like
XM_016687649.1	107843384	LOC107843384	7.258	0.562335	3.75747	1.30712e-67	up	caffeic acid 3-O-methyltransferase
XM_016694119.1	107849563	LOC107849563	1.86377	0.146893	3.70576	0.00216024	up	centromere protein V||centromere protein V%2C transcript variant X1||centromere protein V%2C transcript variant X2
XM_016718632.1	107871732	LOC107871732	2.76587	0.225544	3.69066	1.91958e-11	up	cryptochrome DASH%2C chloroplastic/mitochondrial isoform X1||cryptochrome DASH%2C chloroplastic/mitochondrial isoform X2||cryptochrome DASH%2C chloroplastic/mitochondrial%2C transcript variant X1||cryptochrome DASH%2C chloroplastic/mitochondrial%2C transcript variant X2
XM_016684643.1	107840742	LOC107840742	4.5549	0.331281	3.60798	1.05239e-10	up	protein ROOT PRIMORDIUM DEFECTIVE 1
XM_016704755.1	107859674	LOC107859674	4.75219	0.416068	3.57759	1.52578e-10	up	ATP-dependent zinc metalloprotease FTSH 6%2C chloroplastic
XM_016718139.1	107871256	LOC107871256	294.176	27.4251	3.48993	3.45472e-35	up	chalcone synthase 2
XM_016697096.1	107852043	LOC107852043	4.42019	0.408635	3.48589	3.01453e-05	up	probable glutathione S-transferase parC||probable glutathione S-transferase parC%2C transcript variant X1||probable glutathione S-transferase parC%2C transcript variant X2
XM_016701629.1	107856649	LOC107856649	13.9	0.692118	3.46352	0.00177288	up	LOW QUALITY PROTEIN: probable S-adenosylmethionine-dependent methyltransferase At5g38780||probable S-adenosylmethionine-dependent methyltransferase At5g38780
XM_016694405.1	107849863	LOC107849863	2.96343	0.293422	3.41414	0.00177654	up	uncharacterized LOC107849863||uncharacterized protein LOC107849863
XM_016688489.1	107844023	LOC107844023	125.61	12.6522	3.38949	3.87643e-22	up	cytochrome P450 98A2-like
XM_016696832.1	107851751	LOC107851751	8.32565	0.84325	3.38237	2.14147e-09	up	anthocyanidin 3-O-glucosyltransferase 2-like
XM_016722068.1	107875371	LOC107875371	5.60577	0.584278	3.33084	3.03839e-08	up	calmodulin-like protein 3
XM_016694704.1	107850292	LOC107850292	152.392	15.9567	3.3244	2.50183e-13	up	serine--glyoxylate aminotransferase||serine--glyoxylate aminotransferase%2C transcript variant X1||serine--glyoxylate aminotransferase%2C transcript variant X2||serine--glyoxylate aminotransferase%2C transcript variant X3
XM_016683454.1	107839819	LOC107839819	4.25465	0.448687	3.32186	2.74052e-10	up	uncharacterized LOC107839819||uncharacterized protein LOC107839819
XM_016696687.1	107851604	LOC107851604	29.6041	3.26084	3.29388	9.63904e-18	up	very-long-chain enoyl-CoA reductase-like isoform X1||very-long-chain enoyl-CoA reductase-like isoform X2||very-long-chain enoyl-CoA reductase-like%2C transcript variant X1||very-long-chain enoyl-CoA reductase-like%2C transcript variant X2
XM_016710578.1	107864246	LOC107864246	125.304	13.8011	3.27303	8.50192e-12	up	uncharacterized LOC107864246%2C transcript variant X1||uncharacterized LOC107864246%2C transcript variant X2||uncharacterized protein LOC107864246 isoform X1||uncharacterized protein LOC107864246 isoform X2
XM_016685799.1	107841969	LOC107841969	26.9199	3.09948	3.2001	1.55113e-12	up	chlorophyll a-b binding protein 37%2C chloroplastic
XM_016694582.1	107850167	LOC107850167	19.6831	2.27753	3.18406	5.59131e-16	up	probable acyl-activating enzyme 18%2C peroxisomal
XM_016684000.1	107840213	LOC107840213	15.0195	1.78919	3.15299	0.00037568	up	uncharacterized LOC107840213||uncharacterized protein LOC107840213
XM_016713073.1	107867000	LOC107867000	33.1572	4.04078	3.11486	7.36049e-11	up	putative S-adenosyl-L-methionine-dependent methyltransferase MSMEG_0095/MSMEI_0092
XM_016704871.1	107859769	LOC107859769	1.35079	0.173638	3.09678	2.78283e-07	up	probable protein phosphatase 2C 47 isoform X1||probable protein phosphatase 2C 47 isoform X2||probable protein phosphatase 2C 47%2C transcript variant X1||probable protein phosphatase 2C 47%2C transcript variant X2
XM_016692011.1	107847633	LOC107847633	1.2467	0.135848	3.07815	9.61529e-05	up	uncharacterized LOC107847633%2C transcript variant X1||uncharacterized LOC107847633%2C transcript variant X2||uncharacterized LOC107847633%2C transcript variant X3||uncharacterized LOC107847633%2C transcript variant X4||uncharacterized protein LOC107847633 isoform X1||uncharacterized protein LOC107847633 isoform X2
XM_016697795.1	107852751	LOC107852751	2.28183	0.272419	3.0512	4.31672e-12	up	chaperonin 60 subunit beta 4%2C chloroplastic isoform X1||chaperonin 60 subunit beta 4%2C chloroplastic isoform X2||chaperonin 60 subunit beta 4%2C chloroplastic isoform X3||chaperonin 60 subunit beta 4%2C chloroplastic%2C transcript variant X1||chaperonin 60 subunit beta 4%2C chloroplastic%2C transcript variant X2||chaperonin 60 subunit beta 4%2C chloroplastic%2C transcript variant X3||chaperoni…
XM_016683016.1	107839505	LOC107839505	3.07078	0.383597	3.03711	6.05237e-13	up	uncharacterized LOC107839505%2C transcript variant X1||uncharacterized LOC107839505%2C transcript variant X2||uncharacterized LOC107839505%2C transcript variant X3||uncharacterized protein LOC107839505 isoform X1||uncharacterized protein LOC107839505 isoform X2
XM_016706401.1	107860982	LOC107860982	3.3489	0.456594	3.02038	6.68722e-07	up	diacetyl reductase [(S)-acetoin forming]-like
XM_016686004.1	107842247	LOC107842247	11.9736	1.59199	2.98446	1.36021e-23	up	uncharacterized LOC107842247||uncharacterized protein LOC107842247
XM_016706529.1	107861160	LOC107861160	1.6441	0.231884	2.87941	0.000105046	up	uncharacterized LOC107861160||uncharacterized protein LOC107861160
XM_016711974.1	107865785	LOC107865785	6.85268	1.26893	2.85681	4.09898e-12	up	AT-hook motif nuclear-localized protein 8-like isoform X2||AT-hook motif nuclear-localized protein 8-like%2C transcript variant X1||AT-hook motif nuclear-localized protein 8-like%2C transcript variant X2||AT-hook motif nuclear-localized protein 8-like%2C transcript variant X3||AT-hook motif nuclear-localized protein 8-like%2C transcript variant X4||uncharacterized protein LOC107865785 isoform X1|…
XM_016711073.1	107864643	LOC107864643	2.64698	0.388224	2.84095	1.39727e-06	up	photosynthetic NDH subunit of subcomplex B 5%2C chloroplastic
XM_016692772.1	107848097	LOC107848097	57.4947	8.48354	2.83629	7.86014e-21	up	agmatine coumaroyltransferase-2-like
XM_016701334.1	107856333	LOC107856333	3.40309	0.492902	2.82789	4.27913e-05	up	uncharacterized LOC107856333||uncharacterized protein LOC107856333
XM_016710456.1	107864170	LOC107864170	983.569	146.736	2.82644	1.30562e-23	up	early light-induced protein%2C chloroplastic-like isoform X1||early light-induced protein%2C chloroplastic-like isoform X2||early light-induced protein%2C chloroplastic-like%2C transcript variant X1||early light-induced protein%2C chloroplastic-like%2C transcript variant X2
XM_016721321.1	107874553	LOC107874553	3.69808	0.55231	2.8244	3.95073e-10	up	probable plastid-lipid-associated protein 12%2C chloroplastic
XM_016725202.1	107878274	LOC107878274	14.9289	2.23025	2.80723	0.000981616	up	scarecrow-like protein 32||scarecrow-like protein 32%2C transcript variant X1||scarecrow-like protein 32%2C transcript variant X2||scarecrow-like protein 32%2C transcript variant X3
XM_016700157.1	107855151	LOC107855151	552.561	83.6305	2.80599	9.83839e-21	up	early light-induced protein 1%2C chloroplastic-like
XM_016683207.1	107839634	LOC107839634	0.392085	0.0584177	2.80022	2.15462e-07	up	bidirectional sugar transporter SWEET17-like
XM_016712060.1	107865868	LOC107865868	15.6923	2.38274	2.78895	3.13817e-13	up	acyl carrier protein 1%2C chloroplastic-like
XM_016711041.1	107864619	LOC107864619	0.631549	0.095178	2.78472	0.000618452	up	uncharacterized LOC107864619||uncharacterized protein LOC107864619
XM_016720725.1	107873782	LOC107873782	11.0673	1.6884	2.78123	1.81813e-12	up	F-box/kelch-repeat protein At3g24760
XM_016717659.1	107870948	LOC107870948	27.7937	4.27472	2.77736	1.5983e-19	up	lecithin-cholesterol acyltransferase-like 1
XM_016712433.1	107866321	LOC107866321	2.503	0.398059	2.76661	0.000209566	up	protein STAY-GREEN%2C chloroplastic-like
XM_016722117.1	107875407	LOC107875407	108.749	16.882	2.76555	1.62213e-15	up	trans-cinnamate 4-monooxygenase-like
XM_016704036.1	107859129	LOC107859129	47.4376	7.38113	2.75947	9.50978e-25	up	uncharacterized protein ycf23-like
XM_016717953.1	107871144	LOC107871144	35.5878	5.74806	2.70337	4.30016e-25	up	probable chalcone--flavonone isomerase 3 isoform X1||probable chalcone--flavonone isomerase 3 isoform X2||probable chalcone--flavonone isomerase 3%2C transcript variant X1||probable chalcone--flavonone isomerase 3%2C transcript variant X2||probable chalcone--flavonone isomerase 3%2C transcript variant X3||probable chalcone--flavonone isomerase 3%2C transcript variant X4
XM_016700527.1	107855506	LOC107855506	21.7264	3.65283	2.64401	1.90421e-17	up	dihydroflavonol-4-reductase-like
XM_016703548.1	107858765	LOC107858765	8.38802	1.40451	2.64378	1.42628e-07	up	UPF0301 protein CHU_1773-like
XM_016724013.1	107877353	LOC107877353	12.7019	2.1372	2.6399	2.12757e-07	up	CDGSH iron-sulfur domain-containing protein NEET-like
XM_016712057.1	107865864	LOC107865864	81.5139	13.8063	2.63661	4.7452e-22	up	uncharacterized LOC107865864||uncharacterized protein LOC107865864
XM_016696830.1	107851746	LOC107851746	21.491	3.64791	2.63425	1.87026e-10	up	uncharacterized LOC107851746||uncharacterized protein LOC107851746
XM_016722770.1	107875889	LOC107875889	7.71425	1.4396	2.58442	3.28943e-16	up	uncharacterized LOC107875889||uncharacterized protein LOC107875889
XM_016684332.1	107840465	LOC107840465	7.49401	1.428	2.5495	2.36758e-12	up	uncharacterized LOC107840465%2C transcript variant X1||uncharacterized LOC107840465%2C transcript variant X2||uncharacterized protein LOC107840465 isoform X1||uncharacterized protein LOC107840465 isoform X2
XM_016692946.1	107848237	LOC107848237	19.4155	3.57173	2.52074	5.35893e-13	up	prolycopene isomerase%2C chloroplastic
XM_016700743.1	107855735	LOC107855735	4.55896	0.834585	2.518	3.47641e-12	up	probable rhamnogalacturonate lyase B
XM_016722316.1	107875559	LOC107875559	16.5118	3.01844	2.51772	3.55202e-08	up	licodione synthase-like
XM_016711438.1	107865084	LOC107865084	14.4059	2.66456	2.50409	1.06416e-07	up	uncharacterized LOC107865084||uncharacterized protein LOC107865084
XM_016702258.1	107857365	LOC107857365	3.73404	0.675291	2.48565	1.01136e-05	up	photosynthetic NDH subunit of subcomplex B 3%2C chloroplastic
XM_016684834.1	107840893	LOC107840893	8.39543	1.61919	2.44623	1.94194e-09	up	photosystem I chlorophyll a/b-binding protein 6%2C chloroplastic
XM_016710843.1	107864479	LOC107864479	2.37036	0.478068	2.44262	0.000204736	up	auxin-induced protein PCNT115-like isoform X1||auxin-induced protein PCNT115-like isoform X2||auxin-induced protein PCNT115-like%2C transcript variant X1||auxin-induced protein PCNT115-like%2C transcript variant X2
XM_016726434.1	107879389	LOC107879389	4.59841	0.888734	2.41934	8.64808e-05	up	uncharacterized LOC107879389||uncharacterized protein LOC107879389
XM_016721293.1	107874518	LOC107874518	6.83157	1.3545	2.40376	4.3868e-08	up	LOW QUALITY PROTEIN: transcription factor PIF1-like||transcription factor PIF1-like
XM_016697958.1	107852923	LOC107852923	25.7987	5.16854	2.39662	1.42784e-10	up	heme-binding-like protein At3g10130%2C chloroplastic
XM_016726432.1	107879387	LOC107879387	3.76479	0.738186	2.39466	0.00027662	up	uncharacterized LOC107879387||uncharacterized protein LOC107879387
XM_016691110.1	107846834	LOC107846834	34.9437	7.09668	2.37338	5.94471e-10	up	photosynthetic NDH subunit of lumenal location 2%2C chloroplastic isoform X1||photosynthetic NDH subunit of lumenal location 2%2C chloroplastic isoform X2||photosynthetic NDH subunit of lumenal location 2%2C chloroplastic%2C transcript variant X1||photosynthetic NDH subunit of lumenal location 2%2C chloroplastic%2C transcript variant X2
XM_016708665.1	107862948	LOC107862948	41.0077	8.47568	2.35337	5.96747e-15	up	(6-4)DNA photolyase isoform X1||(6-4)DNA photolyase isoform X2||(6-4)DNA photolyase%2C transcript variant X1||(6-4)DNA photolyase%2C transcript variant X2
XM_016710850.1	107864483	LOC107864483	25.2312	5.27844	2.34077	3.77308e-09	up	30S ribosomal protein S1 homolog B isoform X1||30S ribosomal protein S1 homolog isoform X2||30S ribosomal protein S1 isoform X3||30S ribosomal protein S1%2C transcript variant X1||30S ribosomal protein S1%2C transcript variant X2||30S ribosomal protein S1%2C transcript variant X3
XM_016687772.1	107843465	LOC107843465	0.897969	0.188029	2.33852	0.000717344	up	ribulose bisphosphate carboxylase/oxygenase activase 1%2C chloroplastic-like||ribulose bisphosphate carboxylase/oxygenase activase 1%2C chloroplastic-like%2C transcript variant X1||ribulose bisphosphate carboxylase/oxygenase activase 1%2C chloroplastic-like%2C transcript variant X2
XM_016695362.1	107850670	LOC107850670	21.7016	4.53838	2.33479	3.27562e-07	up	E3 ubiquitin-protein ligase COP1-like
XM_016687850.1	107843538	LOC107843538	4.95865	1.03411	2.3338	3.41409e-11	up	LOW QUALITY PROTEIN: WRKY transcription factor 44-like||WRKY transcription factor 44-like
XM_016687669.1	107843398	LOC107843398	20.2054	4.23074	2.33262	2.26191e-17	up	serine/threonine-protein kinase STN8%2C chloroplastic
XM_016700768.1	107855768	LOC107855768	35.8313	7.58642	2.31573	2.85181e-08	up	chlorophyll a-b binding protein 21%2C chloroplastic-like
XM_016720747.1	107873810	LOC107873810	317.874	67.4598	2.31432	4.92342e-14	up	uncharacterized LOC107873810||uncharacterized protein LOC107873810
XM_016692834.1	107848146	LOC107848146	6.47748	1.3755	2.30766	1.52153e-11	up	uncharacterized hydrolase YugF
XM_016716791.1	107870301	LOC107870301	11.7717	2.54125	2.28641	2.31255e-18	up	1-aminocyclopropane-1-carboxylate oxidase homolog 1-like
XM_016704204.1	107859259	LOC107859259	24.7356	5.33426	2.27291	1.00156e-10	up	rho-N domain-containing protein 1%2C chloroplastic
XM_016687266.1	107843098	LOC107843098	67.0874	14.6817	2.26177	2.93017e-17	up	phenylalanine ammonia-lyase-like
XM_016723135.1	107876125	LOC107876125	186.216	41.0441	2.25649	1.86975e-17	up	photosystem I reaction center subunit VI%2C chloroplastic
XM_016719676.1	107872990	LOC107872990	828.811	183.273	2.25301	1.11695e-21	up	photosystem II 22 kDa protein%2C chloroplastic
XM_016724741.1	107877928	LOC107877928	76.0357	16.9371	2.24163	1.05418e-22	up	peroxiredoxin Q%2C chloroplastic
XM_016718354.1	107871424	LOC107871424	0.696013	0.153785	2.23888	0.00128708	up	2-alkenal reductase (NADP(+)-dependent)
XM_016699502.1	107854492	LOC107854492	1.06487	0.238611	2.2376	0.00203681	up	uncharacterized LOC107854492||uncharacterized protein LOC107854492
XM_016700813.1	107855817	LOC107855817	2.78276	0.616751	2.23186	0.00103674	up	B-box zinc finger protein 32
XM_016686922.1	107842880	LOC107842880	0.65672	0.138855	2.22654	1.71855e-09	up	uncharacterized LOC107842880||uncharacterized protein LOC107842880
XM_016722949.1	107876000	LOC107876000	0.501119	0.111647	2.2246	0.00221441	up	calnexin homolog
XM_016709860.1	107863744	LOC107863744	0.736044	0.166691	2.21238	0.000365821	up	oligopeptide transporter 7-like
XM_016713942.1	107867625	LOC107867625	4.79322	1.08161	2.2096	3.19865e-07	up	cytochrome P450 71A1-like
XM_016699764.1	107854762	LOC107854762	11.5553	2.63559	2.20705	0.000114529	up	photosystem II 5 kDa protein%2C chloroplastic
XM_016688173.1	107843781	LOC107843781	15.8018	3.6272	2.19911	5.40915e-11	up	thioredoxin-like 1-1%2C chloroplastic
XM_016690630.1	107846169	LOC107846169	3.85302	0.893829	2.18731	2.37758e-07	up	33 kDa ribonucleoprotein%2C chloroplastic-like
XM_016690184.1	107845718	LOC107845718	19.4924	4.53346	2.18052	1.21876e-16	up	rhodanese-like domain-containing protein 4%2C chloroplastic isoform X1||rhodanese-like domain-containing protein 4%2C chloroplastic isoform X2||rhodanese-like domain-containing protein 4%2C chloroplastic%2C transcript variant X1||rhodanese-like domain-containing protein 4%2C chloroplastic%2C transcript variant X2
XM_016700778.1	107855782	LOC107855782	71.6619	16.857	2.16845	5.66675e-07	up	chlorophyll a-b binding protein 21%2C chloroplastic
XM_016707626.1	107862154	LOC107862154	3.11779	0.723895	2.16698	0.000172246	up	peptidyl-prolyl cis-trans isomerase CYP26-2%2C chloroplastic-like
XM_016686643.1	107842687	LOC107842687	4.33567	1.06144	2.16543	2.21423e-06	up	basic helix-loop-helix protein A isoform X1||basic helix-loop-helix protein A isoform X2||basic helix-loop-helix protein A isoform X3||truncated basic helix-loop-helix protein A isoform X4||truncated basic helix-loop-helix protein A%2C transcript variant X1||truncated basic helix-loop-helix protein A%2C transcript variant X2||truncated basic helix-loop-helix protein A%2C transcript variant X3||tr…
XM_016718929.1	107872145	LOC107872145	24.2141	5.74095	2.15365	3.21799e-12	up	UDP-glycosyltransferase 92A1-like
XM_016700704.1	107855693	LOC107855693	3.17821	0.751342	2.14213	0.000174576	up	peptidyl-prolyl cis-trans isomerase CYP26-2%2C chloroplastic-like
XM_016719597.1	107872926	LOC107872926	0.997123	0.238318	2.13296	0.0012511	up	FAD-dependent urate hydroxylase-like
XM_016705025.1	107859880	LOC107859880	834.844	199.976	2.1306	1.27154e-21	up	naringenin%2C2-oxoglutarate 3-dioxygenase
XM_016689357.1	107845088	LOC107845088	3.30973	0.791864	2.13012	1.28697e-08	up	palmitoyl-protein thioesterase 1 isoform X1||palmitoyl-protein thioesterase 1 isoform X2||palmitoyl-protein thioesterase 1%2C transcript variant X1||palmitoyl-protein thioesterase 1%2C transcript variant X2
XM_016690238.1	107845758	LOC107845758	14.1958	3.44636	2.12071	2.35428e-19	up	probable bifunctional methylthioribulose-1-phosphate dehydratase/enolase-phosphatase E1 1
XM_016709227.1	107863342	LOC107863342	11.0611	6.53049	2.1192	2.14229e-11	up	traB domain-containing protein
XM_016703280.1	107858551	LOC107858551	102.171	24.9319	2.10543	6.57018e-19	up	fructose-bisphosphate aldolase 1%2C chloroplastic-like
XM_016719549.1	107872894	LOC107872894	9.55905	2.32768	2.10232	2.22059e-07	up	uncharacterized LOC107872894||uncharacterized protein LOC107872894
XM_016724391.1	107877699	LOC107877699	41.3402	10.2117	2.09586	2.29576e-08	up	glyceraldehyde-3-phosphate dehydrogenase A%2C chloroplastic-like
XM_016689752.1	107845435	LOC107845435	180.194	44.4784	2.09358	2.35505e-17	up	protochlorophyllide reductase-like
XM_016707872.1	107862334	LOC107862334	10.7355	2.66819	2.08305	4.39167e-06	up	flavonoid 3'-monooxygenase
XM_016688102.1	107843727	LOC107843727	0.893017	0.222058	2.07548	0.00011884	up	transcription initiation factor TFIID subunit 12-like
XM_016725802.1	107878709	LOC107878709	215.382	54.3022	2.0617	8.63868e-16	up	dynein light chain 1%2C cytoplasmic
XM_016703308.1	107858580	LOC107858580	102.128	25.8534	2.05721	2.81706e-15	up	ribulose bisphosphate carboxylase small chain 8B%2C chloroplastic
XM_016714005.1	107867663	LOC107867663	10.3124	2.6447	2.04434	6.73728e-05	up	fructose-1%2C6-bisphosphatase%2C cytosolic
XM_016696996.1	107851932	LOC107851932	26.7105	6.82195	2.04277	8.9337e-11	up	beta-carotene isomerase D27%2C chloroplastic-like
XM_016708809.1	107863057	LOC107863057	2.77567	0.713268	2.03101	3.61037e-06	up	pyridoxal reductase%2C chloroplastic
XM_016714513.1	107867983	LOC107867983	30.8142	7.94709	2.02807	2.33309e-09	up	chlorophyll a-b binding protein P4%2C chloroplastic
XM_016693444.1	107848673	LOC107848673	2.85976	0.681104	2.02705	5.28841e-05	up	uncharacterized LOC107848673||uncharacterized protein LOC107848673
XM_016696320.1	107851342	LOC107851342	21.3319	5.72259	2.02348	1.01488e-21	up	photosynthetic NDH subunit of lumenal location 4%2C chloroplastic||photosynthetic NDH subunit of lumenal location 4%2C chloroplastic%2C transcript variant X1||photosynthetic NDH subunit of lumenal location 4%2C chloroplastic%2C transcript variant X2||photosynthetic NDH subunit of lumenal location 4%2C chloroplastic%2C transcript variant X3||photosynthetic NDH subunit of lumenal location 4%2C chlo…
XM_016693583.1	107848846	LOC107848846	10.069	3.29298	2.00329	4.14269e-11	up	peptidyl-prolyl cis-trans isomerase FKBP13%2C chloroplastic
XM_016722582.1	107875757	LOC107875757	64.4727	17.0408	1.99741	1.69095e-17	up	chloroplast stem-loop binding protein of 41 kDa b%2C chloroplastic
XM_016686836.1	107842805	LOC107842805	4.0737	1.08234	1.98877	1.34556e-07	up	uncharacterized LOC107842805||uncharacterized protein LOC107842805
XM_016700777.1	107855780	LOC107855780	133.056	35.0473	1.97854	2.23397e-07	up	chlorophyll a-b binding protein 21%2C chloroplastic-like
XM_016689515.1	107845286	LOC107845286	9.33668	2.5393	1.95178	1.40906e-11	up	photosynthetic NDH subunit of lumenal location 3%2C chloroplastic
XM_016701494.1	107856485	LOC107856485	143.987	39.3485	1.94957	2.549e-09	up	uncharacterized LOC107856485||uncharacterized protein LOC107856485
XM_016684346.1	107840477	LOC107840477	132.508	36.2023	1.94848	1.32923e-07	up	fructose-bisphosphate aldolase 1%2C chloroplastic
XM_016702035.1	107857095	LOC107857095	551.882	150.323	1.94586	2.4801e-30	up	alpha-farnesene synthase-like
XM_016700774.1	107855776	LOC107855776	165.637	45.5458	1.94202	1.46498e-07	up	chlorophyll a-b binding protein 1B%2C chloroplastic-like
XM_016716391.1	107870011	LOC107870011	14.2692	3.91992	1.93704	2.21181e-06	up	uncharacterized LOC107870011%2C transcript variant X1||uncharacterized LOC107870011%2C transcript variant X2||uncharacterized protein LOC107870011 isoform X1||uncharacterized protein LOC107870011 isoform X2
XM_016704574.1	107859527	LOC107859527	110.175	30.2298	1.93585	6.84297e-25	up	(E%2CE)-alpha-farnesene synthase-like
XM_016725818.1	107878723	LOC107878723	2.32851	0.641402	1.92714	0.000176119	up	G-type lectin S-receptor-like serine/threonine-protein kinase At4g27290
XM_016687932.1	107843608	LOC107843608	4.99919	1.39424	1.91631	9.66046e-12	up	carotene epsilon-monooxygenase%2C chloroplastic
XM_016687646.1	107843380	LOC107843380	2.91491	0.805147	1.91441	0.000636253	up	LOW QUALITY PROTEIN: UDP-glycosyltransferase 73C1-like||UDP-glycosyltransferase 73C1-like
XM_016687261.1	107843092	LOC107843092	57.3097	15.9578	1.91344	1.00285e-14	up	phenylalanine ammonia-lyase-like
XM_016714725.1	107868132	LOC107868132	7.34678	2.06685	1.90642	2.75064e-06	up	ribulose bisphosphate carboxylase small chain 8B%2C chloroplastic-like
XM_016686920.1	107842877	LOC107842877	409.11	115.381	1.90058	3.92118e-13	up	ribulose bisphosphate carboxylase/oxygenase activase 1%2C chloroplastic
XM_016703530.1	107858754	LOC107858754	23.3096	6.62063	1.89241	1.27676e-10	up	protein CHLORORESPIRATORY REDUCTION 7%2C chloroplastic
XM_016700775.1	107855778	LOC107855778	67.4364	19.1942	1.89217	1.79696e-06	up	chlorophyll a-b binding protein 21%2C chloroplastic
XM_016704895.1	107859787	LOC107859787	230.254	66.2393	1.87288	1.10445e-21	up	catalase isozyme 1
XM_016697164.1	107852117	LOC107852117	257.531	73.8561	1.8715	4.49508e-14	up	UDP-D-apiose/UDP-D-xylose synthase 2-like
XM_016701797.1	107856825	LOC107856825	745.397	127.328	1.86172	1.80706e-08	up	oxygen-evolving enhancer protein 3%2C chloroplastic-like isoform X1||oxygen-evolving enhancer protein 3%2C chloroplastic-like isoform X2||oxygen-evolving enhancer protein 3%2C chloroplastic-like isoform X3||oxygen-evolving enhancer protein 3%2C chloroplastic-like isoform X4||oxygen-evolving enhancer protein 3%2C chloroplastic-like isoform X5||oxygen-evolving enhancer protein 3%2C chloroplastic-li…
XM_016693167.1	107848402	LOC107848402	3.51734	1.02459	1.86044	0.000336832	up	cytochrome P450 CYP749A22-like
XM_016683339.1	107839723	LOC107839723	3.05012	0.881695	1.85582	0.000209824	up	photosystem I chlorophyll a/b-binding protein 5%2C chloroplastic-like
XM_016701995.1	107857046	LOC107857046	17.4122	5.13729	1.834	2.12216e-06	up	uncharacterized LOC107857046||uncharacterized protein LOC107857046
XM_016692985.1	107848269	LOC107848269	22.1973	6.57886	1.83107	3.92091e-13	up	ribulose-1%2C5 bisphosphate carboxylase/oxygenase large subunit N-methyltransferase%2C chloroplastic
XM_016717092.1	107870535	LOC107870535	18.8863	5.62518	1.82741	8.03616e-11	up	polygalacturonase At1g48100-like
XM_016701680.1	107856699	LOC107856699	9.65399	2.89635	1.81066	1.32459e-09	up	uncharacterized LOC107856699%2C transcript variant X1||uncharacterized LOC107856699%2C transcript variant X2||uncharacterized LOC107856699%2C transcript variant X3||uncharacterized protein LOC107856699 isoform X1||uncharacterized protein LOC107856699 isoform X2||uncharacterized protein LOC107856699 isoform X3
XM_016721680.1	107875009	LOC107875009	31.8633	9.59761	1.80577	4.66213e-11	up	uncharacterized LOC107875009||uncharacterized protein LOC107875009
XM_016703850.1	107859004	LOC107859004	5.05975	1.52156	1.80546	6.49648e-10	up	probable ribose-5-phosphate isomerase 4%2C chloroplastic
XM_016722580.1	107875755	LOC107875755	43.7217	13.2202	1.80088	1.50657e-09	up	tetrapyrrole-binding protein%2C chloroplastic
XM_016697525.1	107852492	LOC107852492	18.282	5.51049	1.80013	2.94365e-05	up	NAD(P)H-quinone oxidoreductase subunit M%2C chloroplastic
XM_016719404.1	107872797	LOC107872797	10.8869	3.29075	1.79972	1.38078e-06	up	psbP domain-containing protein 6%2C chloroplastic
XM_016704576.1	107859529	LOC107859529	174.992	52.6945	1.7907	2.3307e-27	up	(E%2CE)-alpha-farnesene synthase-like
XM_016704586.1	107859542	LOC107859542	2.12476	0.686534	1.78364	5.03142e-05	up	cysteine-rich receptor-like protein kinase 29||cysteine-rich receptor-like protein kinase 29%2C transcript variant X1||cysteine-rich receptor-like protein kinase 29%2C transcript variant X2
XM_016710836.1	107864472	LOC107864472	36.5094	11.0102	1.78119	9.69939e-09	up	geraniol 8-hydroxylase-like isoform X1||geraniol 8-hydroxylase-like isoform X2||geraniol 8-hydroxylase-like%2C transcript variant X1||geraniol 8-hydroxylase-like%2C transcript variant X2
XM_016706236.1	107860763	LOC107860763	7.7059	2.36382	1.78027	2.68195e-07	up	uncharacterized LOC107860763||uncharacterized protein LOC107860763
XM_016707494.1	107862051	LOC107862051	4.06802	1.24538	1.77804	0.000280963	up	heat shock 70 kDa protein
XM_016708632.1	107862919	LOC107862919	5.86114	1.80153	1.77683	1.34097e-07	up	cinnamoyl-CoA reductase 1-like isoform X1||cinnamoyl-CoA reductase 1-like%2C transcript variant X1||cinnamoyl-CoA reductase 1-like%2C transcript variant X2||cinnamoyl-CoA reductase 2-like isoform X2
XM_016718365.1	107871434	LOC107871434	6.13199	1.88896	1.77452	7.38176e-13	up	uncharacterized LOC107871434||uncharacterized protein LOC107871434
XM_016725801.1	107878708	LOC107878708	353.081	109.386	1.76874	1.76548e-09	up	chlorophyll a-b binding protein 13%2C chloroplastic
XM_016721332.1	107874570	LOC107874570	14.0461	4.33794	1.76597	2.07741e-07	up	photosystem II reaction center W protein%2C chloroplastic-like isoform X1||photosystem II reaction center W protein%2C chloroplastic-like isoform X2||photosystem II reaction center W protein%2C chloroplastic-like%2C transcript variant X1||photosystem II reaction center W protein%2C chloroplastic-like%2C transcript variant X2
XM_016726773.1	107879833	LOC107879833	3.34403	1.03946	1.75841	0.00118231	up	photosystem I chlorophyll a/b-binding protein 5%2C chloroplastic-like
XM_016701745.1	107856756	LOC107856756	21.5085	6.72219	1.75388	3.64224e-08	up	beta-carotene isomerase D27%2C chloroplastic-like
XM_016688931.1	107844534	LOC107844534	2.10119	0.728743	1.7513	0.000976661	up	cytochrome P450 714C2-like
XM_016703560.1	107858774	LOC107858774	1.87538	0.620957	1.74994	2.61812e-05	up	uncharacterized LOC107858774%2C transcript variant X1||uncharacterized LOC107858774%2C transcript variant X2||uncharacterized LOC107858774%2C transcript variant X3||uncharacterized protein LOC107858774 isoform X1||uncharacterized protein LOC107858774 isoform X2||uncharacterized protein LOC107858774 isoform X3
XM_016710342.1	107864078	LOC107864078	27.356	8.59587	1.74458	6.56889e-12	up	uncharacterized LOC107864078||uncharacterized protein LOC107864078
XM_016707572.1	107862118	LOC107862118	39.5952	12.485	1.73966	1.76881e-14	up	magnesium protoporphyrin IX methyltransferase%2C chloroplastic
XM_016710988.1	107864573	LOC107864573	3.87098	1.22094	1.73946	1.59605e-07	up	28 kDa ribonucleoprotein%2C chloroplastic
XM_016722922.1	107875988	LOC107875988	23.0481	7.26201	1.73939	1.13919e-11	up	uncharacterized protein At4g14100-like
XM_016708795.1	107863044	LOC107863044	278.869	87.2817	1.73716	0.00188305	up	small heat shock protein%2C chloroplastic
XM_016714957.1	107868301	LOC107868301	4.12554	1.29582	1.73517	4.46297e-05	up	pentatricopeptide repeat-containing protein At2g42920%2C chloroplastic-like
XM_016701141.1	107856149	LOC107856149	2.83155	0.899047	1.73509	2.28658e-06	up	protein NRT1/ PTR FAMILY 1.2-like isoform X1||protein NRT1/ PTR FAMILY 1.2-like isoform X2||protein NRT1/ PTR FAMILY 1.2-like%2C transcript variant X1||protein NRT1/ PTR FAMILY 1.2-like%2C transcript variant X2
XM_016687585.1	107843345	LOC107843345	44.2576	13.9987	1.73499	6.35977e-19	up	29 kDa ribonucleoprotein B%2C chloroplastic-like
XM_016702036.1	107857096	LOC107857096	8.6347	2.72751	1.73488	0.000279083	up	uncharacterized LOC107857096||uncharacterized protein LOC107857096
XR_001673060.1	107866895	LOC107866895	0.904185	0.355652	1.73129	0.00193728	up	uncharacterized LOC107866895%2C transcript variant X1||uncharacterized LOC107866895%2C transcript variant X2||uncharacterized LOC107866895%2C transcript variant X3||uncharacterized LOC107866895%2C transcript variant X4||uncharacterized protein LOC107866895
XM_016722116.1	107875406	LOC107875406	109.638	34.9227	1.72733	1.09027e-11	up	trans-cinnamate 4-monooxygenase
XM_016689220.1	107844888	LOC107844888	92.1123	29.3772	1.72599	2.4139e-09	up	transcription factor MYB113-like
XM_016707786.1	107862270	LOC107862270	17.8193	5.67711	1.72471	1.03808e-17	up	LON peptidase N-terminal domain and RING finger protein 1
XM_016683571.1	107839912	LOC107839912	900.016	287.191	1.7236	2.79769e-14	up	ferredoxin%2C chloroplastic
XM_016689195.1	107844852	LOC107844852	10.889	3.47422	1.72265	7.87649e-06	up	uncharacterized LOC107844852||uncharacterized protein LOC107844852
XM_016684482.1	107840578	LOC107840578	113.896	36.4559	1.71687	6.10686e-14	up	glycerate dehydrogenase
XM_016715001.1	107868333	LOC107868333	2.68216	0.857748	1.71149	2.76121e-05	up	uncharacterized LOC107868333||uncharacterized protein LOC107868333
XM_016682814.1	107839364	LOC107839364	130.423	42.0615	1.70808	7.38125e-14	up	uncharacterized LOC107839364||uncharacterized protein LOC107839364
XM_016686086.1	107842320	LOC107842320	11.9677	3.89539	1.69866	2.33281e-07	up	phospholipase A1-IIdelta-like||phospholipase A1-IIdelta-like%2C transcript variant X1||phospholipase A1-IIdelta-like%2C transcript variant X2
XM_016712840.1	107866837	LOC107866837	45.2258	14.6898	1.69331	2.67877e-13	up	thioredoxin-like protein CDSP32%2C chloroplastic
XM_016722763.1	107875887	LOC107875887	89.8182	29.3211	1.68945	6.53033e-21	up	elongation factor TuB%2C chloroplastic
XM_016708681.1	107862959	LOC107862959	103.654	33.884	1.6876	1.5189e-15	up	uncharacterized LOC107862959||uncharacterized protein LOC107862959
XM_016720261.1	107873416	LOC107873416	1.30666	0.4242	1.6848	9.87856e-05	up	internal alternative NAD(P)H-ubiquinone oxidoreductase A1%2C mitochondrial
XM_016710570.1	107864240	LOC107864240	90.3619	29.6002	1.68466	5.61264e-13	up	protein PROTON GRADIENT REGULATION 5%2C chloroplastic
XM_016686276.1	107842434	LOC107842434	66.6	21.7877	1.6838	2.29206e-16	up	thioredoxin-1-like
XM_016684860.1	107840912	LOC107840912	162.206	53.2403	1.68062	2.3163e-09	up	uncharacterized LOC107840912||uncharacterized protein LOC107840912
XM_016716210.1	107869767	LOC107869767	9.59784	3.15107	1.67989	1.55619e-09	up	plastidal glycolate/glycerate translocator 1%2C chloroplastic
XM_016705720.1	107860380	LOC107860380	72.9105	23.9881	1.67988	9.25829e-08	up	zinc finger protein CONSTANS-LIKE 2-like
XM_016700776.1	107855779	LOC107855779	157.89	51.9612	1.67494	6.30193e-10	up	chlorophyll a-b binding protein 1B%2C chloroplastic-like
XM_016707555.1	107862103	LOC107862103	29.0011	9.57466	1.67454	2.10954e-08	up	uncharacterized protein At4g14100-like
XM_016712879.1	107866873	LOC107866873	55.5378	18.3215	1.67274	0.00128028	up	chaperone protein dnaJ 11%2C chloroplastic-like
XM_016702387.1	107857576	LOC107857576	12.5645	3.91925	1.67251	2.45785e-08	up	uncharacterized LOC107857576%2C transcript variant X1||uncharacterized LOC107857576%2C transcript variant X2||uncharacterized protein LOC107857576 isoform X1||uncharacterized protein LOC107857576 isoform X2
XM_016693394.1	107848617	LOC107848617	32.9997	10.9221	1.67131	3.61627e-09	up	30S ribosomal protein 3-1%2C chloroplastic
XM_016700400.1	107855398	LOC107855398	5.44756	1.82044	1.66283	2.68699e-05	up	uncharacterized LOC107855398%2C transcript variant X1||uncharacterized LOC107855398%2C transcript variant X2||uncharacterized LOC107855398%2C transcript variant X3||uncharacterized LOC107855398%2C transcript variant X4||uncharacterized LOC107855398%2C transcript variant X5||uncharacterized protein LOC107855398 isoform X1||uncharacterized protein LOC107855398 isoform X2||uncharacterized protein LO…
XM_016725150.1	107878228	LOC107878228	32.5064	10.9044	1.64506	9.72783e-10	up	photosynthetic NDH subunit of subcomplex B 4%2C chloroplastic
XM_016706175.1	107860719	LOC107860719	4.43129	1.50995	1.63155	1.0748e-05	up	protein WVD2-like 7
XM_016688132.1	107843750	LOC107843750	72.6049	24.7585	1.62799	9.77754e-14	up	50S ribosomal protein 5%2C chloroplastic-like
XM_016725581.1	107878558	LOC107878558	63.6424	21.6867	1.62732	2.59571e-19	up	peptide methionine sulfoxide reductase B1%2C chloroplastic
XM_016705486.1	107860212	LOC107860212	158.136	54.2348	1.62582	1.97185e-10	up	uncharacterized protein LOC107860212 isoform X1||uncharacterized protein ycf36 isoform X2||uncharacterized protein ycf36%2C transcript variant X1||uncharacterized protein ycf36%2C transcript variant X2
XM_016725148.1	107878224	LOC107878224	8.44594	2.46202	1.6239	1.29391e-06	up	probable NAD(P)H dehydrogenase subunit CRR3%2C chloroplastic
XM_016685567.1	107841728	LOC107841728	12.9052	4.41047	1.62275	2.61549e-14	up	threonine dehydratase biosynthetic
XM_016705249.1	107860048	LOC107860048	464.883	159.131	1.61524	1.0299e-19	up	ribulose bisphosphate carboxylase small chain%2C chloroplastic
XM_016708249.1	107862617	LOC107862617	2.1874	0.754145	1.61507	0.000838131	up	cytochrome P450 71A22-like
XM_016710314.1	107864058	LOC107864058	49.9663	17.2326	1.60916	1.10601e-16	up	30S ribosomal protein S6 alpha%2C chloroplastic
XM_016725034.1	107878133	LOC107878133	1739.38	603.167	1.60593	1.96894e-09	up	chlorophyll a-b binding protein 5%2C chloroplastic-like
XM_016712734.1	107866772	LOC107866772	8.04567	2.79438	1.59863	7.12003e-09	up	peptidyl-prolyl cis-trans isomerase FKBP18%2C chloroplastic
XM_016683724.1	107840025	LOC107840025	248.907	87.0089	1.5947	1.0323e-08	up	chlorophyll a-b binding protein CP24 10A%2C chloroplastic-like
XM_016709232.1	107863346	LOC107863346	24.1391	8.41456	1.59292	1.15299e-11	up	uncharacterized LOC107863346||uncharacterized protein LOC107863346
XM_016714292.1	107867843	LOC107867843	13.0483	4.55084	1.59124	1.56845e-05	up	anthocyanidin 3-O-glucoside 2'''-O-xylosyltransferase-like
XM_016707759.1	107862250	LOC107862250	174.18	61.1638	1.58774	3.9904e-14	up	geranylgeranyl diphosphate reductase%2C chloroplastic
XM_016697091.1	107852039	LOC107852039	84.4457	29.6287	1.58704	7.50896e-13	up	heme-binding protein 2-like
XM_016697227.1	107852173	LOC107852173	21.9511	7.71736	1.58454	1.48968e-11	up	epimerase family protein SDR39U1 homolog%2C chloroplastic
XM_016694953.1	107850433	LOC107850433	283.273	99.5544	1.58256	5.51554e-16	up	glycine dehydrogenase (decarboxylating)%2C mitochondrial-like
XM_016707378.1	107861959	LOC107861959	7.74593	2.73659	1.5742	2.63437e-08	up	palmitoyl-monogalactosyldiacylglycerol delta-7 desaturase%2C chloroplastic
XM_016716218.1	107869777	LOC107869777	213.513	75.5565	1.56998	2.21096e-11	up	phosphoribulokinase%2C chloroplastic
XM_016716546.1	107870121	LOC107870121	34.8061	12.3628	1.56938	6.52761e-16	up	peptidyl-prolyl cis-trans isomerase FKBP16-3%2C chloroplastic
XM_016712438.1	107866330	LOC107866330	62.986	22.4734	1.56089	1.97682e-15	up	PGR5-like protein 1A%2C chloroplastic
XM_016682622.1	107839218	LOC107839218	6.30992	2.26115	1.55638	8.27097e-08	up	uncharacterized LOC107839218||uncharacterized protein LOC107839218
XM_016717903.1	107871105	LOC107871105	109.295	39.148	1.55445	9.5473e-11	up	sedoheptulose-1%2C7-bisphosphatase%2C chloroplastic
XM_016687548.1	107843313	LOC107843313	762.435	273.417	1.55336	2.30427e-11	up	ribulose bisphosphate carboxylase/oxygenase activase 2%2C chloroplastic
XM_016706054.1	107860633	LOC107860633	9.033	3.25721	1.5456	2.89353e-08	up	peptidyl-prolyl cis-trans isomerase CYP38%2C chloroplastic
XM_016686414.1	107842516	LOC107842516	56.2911	20.3105	1.54444	3.13894e-10	up	photosystem II reaction center Psb28 protein
XM_016698850.1	107853861	LOC107853861	18.2478	6.61778	1.54215	0.000153931	up	multiprotein-bridging factor 1c
XM_016712815.1	107866816	LOC107866816	159.606	58.1236	1.53316	7.13183e-15	up	ATP-dependent zinc metalloprotease FTSH%2C chloroplastic
XM_016697150.1	107852102	LOC107852102	419.529	150.101	1.52978	8.13491e-11	up	putative UDP-rhamnose:rhamnosyltransferase 1
XM_016686713.1	107842738	LOC107842738	436.907	159.754	1.52698	3.78574e-10	up	chlorophyll a-b binding protein CP29.1%2C chloroplastic-like
XM_016686815.1	107842791	LOC107842791	10.1744	3.73282	1.52434	8.2527e-05	up	uncharacterized LOC107842791||uncharacterized protein LOC107842791
XM_016700767.1	107855767	LOC107855767	679.859	250.027	1.52145	3.10926e-08	up	chlorophyll a-b binding protein 1B%2C chloroplastic-like
XM_016714138.1	107867750	LOC107867750	35.384	12.9907	1.52051	1.48686e-14	up	protein STAY-GREEN LIKE%2C chloroplastic||protein STAY-GREEN LIKE%2C chloroplastic%2C transcript variant X1||protein STAY-GREEN LIKE%2C chloroplastic%2C transcript variant X2
XM_016714936.1	107868281	LOC107868281	4.7561	1.75036	1.51707	0.000333878	up	bifunctional 15-cis-phytoene synthase%2C chromoplastic
XM_016709055.1	107863234	LOC107863234	4.98909	1.84614	1.5067	1.39882e-05	up	protein DETOXIFICATION 35-like||protein DETOXIFICATION 35-like%2C transcript variant X1||protein DETOXIFICATION 35-like%2C transcript variant X2
XM_016703917.1	107859040	LOC107859040	2.02932	0.751753	1.50573	0.000316267	up	2-succinylbenzoate--CoA ligase%2C chloroplastic/peroxisomal
XM_016693338.1	107848547	LOC107848547	13.5115	5.01628	1.50232	1.08157e-08	up	uncharacterized LOC107848547||uncharacterized protein LOC107848547
XM_016724563.1	107877814	LOC107877814	132.418	48.9783	1.5013	1.35382e-11	up	protein CHLOROPLAST IMPORT APPARATUS 2-like isoform X1||protein CHLOROPLAST IMPORT APPARATUS 2-like isoform X2||protein CHLOROPLAST IMPORT APPARATUS 2-like isoform X3||protein CHLOROPLAST IMPORT APPARATUS 2-like isoform X4||protein CHLOROPLAST IMPORT APPARATUS 2-like%2C transcript variant X1||protein CHLOROPLAST IMPORT APPARATUS 2-like%2C transcript variant X2||protein CHLOROPLAST IMPORT APPARATU…
XM_016682772.1	107839337	LOC107839337	76.5142	28.5118	1.49917	1.48047e-17	up	uncharacterized LOC107839337||uncharacterized protein LOC107839337
XM_016694210.1	107849655	LOC107849655	2.38255	0.865132	1.49834	1.48488e-05	up	probable plastid-lipid-associated protein 7%2C chloroplastic isoform X1||probable plastid-lipid-associated protein 7%2C chloroplastic isoform X2||probable plastid-lipid-associated protein 7%2C chloroplastic%2C transcript variant X1||probable plastid-lipid-associated protein 7%2C chloroplastic%2C transcript variant X2
XM_016710690.1	107864337	LOC107864337	6.5339	2.15193	1.49597	1.81307e-05	up	GDT1-like protein 1%2C chloroplastic
XM_016706659.1	107861316	LOC107861316	26.4355	9.84354	1.49241	1.49515e-06	up	uncharacterized LOC107861316||uncharacterized protein LOC107861316
XM_016683967.1	107840191	LOC107840191	5.27895	1.98083	1.48864	3.93023e-06	up	PXMP2/4 family protein 4
XM_016687357.1	107843159	LOC107843159	14.7884	5.54446	1.48641	3.94835e-15	up	peptidyl-prolyl cis-trans isomerase FKBP16-4%2C chloroplastic
XM_016717340.1	107870732	LOC107870732	77.559	29.3055	1.48266	3.14322e-06	up	uncharacterized LOC107870732||uncharacterized protein LOC107870732
XM_016725841.1	107878736	LOC107878736	5.05677	2.00478	1.47909	0.000921526	up	organic cation/carnitine transporter 4
XM_016720353.1	107873490	LOC107873490	39.4989	14.9235	1.47803	3.03698e-11	up	protein plastid transcriptionally active 16%2C chloroplastic
XM_016725617.1	107878580	LOC107878580	53.9923	20.3796	1.47591	4.20592e-09	up	uncharacterized LOC107878580||uncharacterized protein LOC107878580
XM_016685678.1	107841830	LOC107841830	74.3942	28.1913	1.47535	2.33158e-07	up	uncharacterized LOC107841830||uncharacterized protein LOC107841830
XM_016696476.1	107851452	LOC107851452	15.8113	5.9914	1.47436	6.9772e-09	up	NAD(P)H-quinone oxidoreductase subunit O%2C chloroplastic
XM_016695817.1	107850957	LOC107850957	18.8507	7.17906	1.46927	1.44056e-11	up	protein LUTEIN DEFICIENT 5%2C chloroplastic
XM_016704351.1	107859367	LOC107859367	36.466	13.8437	1.46917	2.55711e-17	up	30S ribosomal protein S5%2C chloroplastic
XM_016718193.1	107871301	LOC107871301	42.3355	16.2478	1.46786	1.02251e-09	up	uncharacterized LOC107871301%2C transcript variant X1||uncharacterized LOC107871301%2C transcript variant X2||uncharacterized protein LOC107871301 isoform X1||uncharacterized protein LOC107871301 isoform X2
XM_016684693.1	107840784	LOC107840784	36.1017	13.801	1.46286	6.65123e-13	up	thylakoid lumenal 16.5 kDa protein%2C chloroplastic
XM_016713931.1	107867616	LOC107867616	26.1277	10.0234	1.46042	3.52246e-08	up	leiomodin-2 isoform X1||leiomodin-2 isoform X2||leiomodin-2%2C transcript variant X1||leiomodin-2%2C transcript variant X2
XM_016717585.1	107870894	LOC107870894	14.034	5.35662	1.45922	1.13285e-05	up	ATP synthase delta chain%2C chloroplastic
XM_016719071.1	107872316	LOC107872316	15.3511	5.89954	1.45251	0.000110386	up	22.0 kDa class IV heat shock protein-like
XM_016708077.1	107862482	LOC107862482	6.7322	2.58479	1.45166	3.55601e-06	up	protein NRT1/ PTR FAMILY 2.11-like
XR_001671882.1	107861948	LOC107861948	23.0215	8.90383	1.45078	8.84314e-08	up	DCC family protein At1g52590%2C chloroplastic||DCC family protein At1g52590%2C chloroplastic%2C transcript variant X1||DCC family protein At1g52590%2C chloroplastic%2C transcript variant X2||DCC family protein At1g52590%2C chloroplastic%2C transcript variant X3
XM_016710455.1	107864167	LOC107864167	26.6774	10.2712	1.45077	1.81872e-11	up	uncharacterized LOC107864167||uncharacterized protein LOC107864167
XM_016696802.1	107851719	LOC107851719	16.3834	6.03125	1.45045	4.61572e-07	up	uncharacterized hydrolase YugF
XM_016725794.1	107878703	LOC107878703	3.82028	1.47108	1.44897	0.000214992	up	uncharacterized LOC107878703%2C transcript variant X1||uncharacterized LOC107878703%2C transcript variant X2||uncharacterized protein LOC107878703 isoform X1||uncharacterized protein LOC107878703 isoform X2
XM_016685695.1	107841845	LOC107841845	50.2604	19.4405	1.44638	2.555e-11	up	glutamine synthetase%2C chloroplastic
XM_016726026.1	107878867	LOC107878867	110.854	42.9979	1.44033	5.53509e-06	up	photosystem I reaction center subunit V%2C chloroplastic
XM_016692928.1	107848221	LOC107848221	2.31901	0.901851	1.43981	0.000183414	up	IAA-amino acid hydrolase ILR1-like 4
XM_016713391.1	107867239	LOC107867239	90.9925	35.3649	1.43792	2.55209e-14	up	elongation factor G%2C chloroplastic
XM_016716608.1	107870174	LOC107870174	18.7497	7.26214	1.43691	7.19883e-08	up	uncharacterized LOC107870174||uncharacterized protein LOC107870174
XM_016696782.1	107851695	LOC107851695	22.9709	8.94399	1.4333	3.59507e-10	up	haloacid dehalogenase-like hydrolase domain-containing protein At4g39970
XM_016683682.1	107839997	LOC107839997	19.9233	7.80673	1.43126	5.1262e-06	up	2-hydroxyisoflavanone dehydratase-like
XM_016707557.1	107862104	LOC107862104	12.2336	4.77974	1.43109	3.75831e-05	up	uncharacterized protein At4g14100-like
XM_016703825.1	107858988	LOC107858988	211.115	82.5781	1.42919	4.7725e-14	up	photosystem I reaction center subunit III%2C chloroplastic-like
XM_016695067.1	107850496	LOC107850496	218.947	85.4126	1.42837	1.18532e-10	up	UDP-glycosyltransferase 74E2-like
XM_016722357.1	107875591	LOC107875591	82.1851	32.3886	1.41901	9.43078e-17	up	nudix hydrolase 19%2C chloroplastic||nudix hydrolase 19%2C chloroplastic%2C transcript variant X1||nudix hydrolase 19%2C chloroplastic%2C transcript variant X2||nudix hydrolase 19%2C chloroplastic%2C transcript variant X3
XM_016689025.1	107844661	LOC107844661	36.9738	14.5325	1.41774	2.53872e-12	up	protein DETOXIFICATION 25-like
XM_016705507.1	107860232	LOC107860232	7.60622	2.98346	1.41704	2.36418e-05	up	cytochrome P450 81D11-like
XM_016707689.1	107862201	LOC107862201	11.3463	4.46065	1.41573	2.07341e-06	up	uncharacterized acetyltransferase At3g50280-like isoform X1||uncharacterized acetyltransferase At3g50280-like isoform X2||uncharacterized acetyltransferase At3g50280-like%2C transcript variant X1||uncharacterized acetyltransferase At3g50280-like%2C transcript variant X2
XM_016696241.1	107851286	LOC107851286	53.0215	20.9993	1.4107	1.98699e-14	up	phosphoglycolate phosphatase 1B%2C chloroplastic-like
XM_016694159.1	107849601	LOC107849601	11.2723	4.47877	1.40671	1.00679e-11	up	formin-J-like
XM_016707524.1	107862076	LOC107862076	113.83	45.6753	1.39211	9.29614e-13	up	4-coumarate--CoA ligase 1
XM_016683723.1	107840024	LOC107840024	415.355	167.201	1.39006	1.59875e-10	up	chlorophyll a-b binding protein CP24 10A%2C chloroplastic
XM_016692711.1	107848049	LOC107848049	71.5063	28.726	1.38916	1.38097e-18	up	50S ribosomal protein L15%2C chloroplastic
XM_016704726.1	107859651	LOC107859651	11.7804	4.73464	1.38824	2.77688e-06	up	phytoene synthase 2%2C chloroplastic
XM_016719001.1	107872234	LOC107872234	46.0152	16.8913	1.38632	5.67201e-05	up	chlorophyll a-b binding protein 6A%2C chloroplastic-like
XM_016686033.1	107842277	LOC107842277	13.194	5.3033	1.38616	3.45571e-07	up	uncharacterized LOC107842277||uncharacterized protein LOC107842277
XM_016686693.1	107842732	LOC107842732	15.8887	7.96579	1.37581	1.52356e-10	up	uncharacterized LOC107842732%2C transcript variant X1||uncharacterized LOC107842732%2C transcript variant X2||uncharacterized protein LOC107842732 isoform X1||uncharacterized protein LOC107842732 isoform X2
XM_016689703.1	107845404	LOC107845404	97.2274	39.5363	1.37235	8.36594e-14	up	50S ribosomal protein L24%2C chloroplastic
XM_016722855.1	107875943	LOC107875943	3.4318	1.4189	1.36958	0.00045468	up	isochorismate synthase%2C chloroplastic isoform X1||isochorismate synthase%2C chloroplastic isoform X2||isochorismate synthase%2C chloroplastic isoform X3||isochorismate synthase%2C chloroplastic isoform X4||isochorismate synthase%2C chloroplastic isoform X5||isochorismate synthase%2C chloroplastic%2C transcript variant X1||isochorismate synthase%2C chloroplastic%2C transcript variant X2||isochor…
XM_016703690.1	107858886	LOC107858886	28.7364	11.7166	1.36919	5.17319e-07	up	uncharacterized LOC107858886||uncharacterized protein LOC107858886
XM_016719551.1	107872895	LOC107872895	140.043	57.1307	1.36575	2.2648e-11	up	glycine cleavage system H protein%2C mitochondrial
XM_016703449.1	107858690	LOC107858690	379.045	156.019	1.35562	9.11695e-10	up	oxygen-evolving enhancer protein 1%2C chloroplastic
XM_016687168.1	107843034	LOC107843034	5.63197	2.31682	1.35434	4.94492e-06	up	pentatricopeptide repeat-containing protein At3g09650%2C chloroplastic
XM_016705686.1	107860360	LOC107860360	11.0777	4.59294	1.35194	8.54486e-06	up	uncharacterized LOC107860360%2C transcript variant X1||uncharacterized LOC107860360%2C transcript variant X2||uncharacterized LOC107860360%2C transcript variant X3||uncharacterized protein LOC107860360 isoform X1||uncharacterized protein LOC107860360 isoform X2
XM_016702980.1	107858305	LOC107858305	341.507	140.858	1.35122	9.25145e-11	up	ribulose bisphosphate carboxylase small chain%2C chloroplastic-like
XM_016724646.1	107877866	LOC107877866	47.3125	19.6008	1.34948	8.64109e-13	up	pentatricopeptide repeat-containing protein At5g25630-like||pentatricopeptide repeat-containing protein At5g25630-like%2C transcript variant X1||pentatricopeptide repeat-containing protein At5g25630-like%2C transcript variant X2||pentatricopeptide repeat-containing protein At5g25630-like%2C transcript variant X3
XM_016707762.1	107862252	LOC107862252	366.175	151.655	1.34708	5.852e-08	up	chlorophyll a-b binding protein P4%2C chloroplastic-like
XM_016719829.1	107873104	LOC107873104	33.7975	13.5466	1.34538	1.54743e-06	up	rhodanese-like domain-containing protein 14%2C chloroplastic
XM_016707395.1	107861976	LOC107861976	15.9884	6.66327	1.34314	7.07033e-07	up	photosynthetic NDH subunit of subcomplex B 1%2C chloroplastic
XM_016699279.1	107854266	LOC107854266	31.3648	13.3303	1.34264	6.0712e-12	up	50S ribosomal protein L35%2C chloroplastic-like
XM_016721369.1	107874604	LOC107874604	9.95617	3.86601	1.34235	0.00145031	up	26.5 kDa heat shock protein%2C mitochondrial-like
XM_016716860.1	107870357	LOC107870357	6.18664	2.57615	1.34231	5.1397e-06	up	psbP domain-containing protein 2%2C chloroplastic
XM_016708010.1	107862426	LOC107862426	59.665	24.7709	1.342	1.91985e-13	up	uncharacterized protein At5g50100%2C mitochondrial
XM_016707811.1	107862290	LOC107862290	4.97918	2.0657	1.33749	0.00199565	up	UDP-glucose 6-dehydrogenase 5-like||UDP-glucose 6-dehydrogenase 5-like%2C transcript variant X1||UDP-glucose 6-dehydrogenase 5-like%2C transcript variant X2||UDP-glucose 6-dehydrogenase 5-like%2C transcript variant X3
XM_016682592.1	107839198	LOC107839198	31.5083	13.1558	1.33426	4.38527e-13	up	ascorbate transporter%2C chloroplastic
XM_016690263.1	107845780	LOC107845780	8.71027	3.61974	1.33071	0.000772256	up	anthocyanin 5-aromatic acyltransferase-like
XM_016716826.1	107870336	LOC107870336	5.46663	2.29095	1.32586	4.17649e-06	up	protein IN2-1 homolog B-like isoform X1||protein IN2-1 homolog B-like isoform X2||protein IN2-1 homolog B-like isoform X3||protein IN2-1 homolog B-like%2C transcript variant X1||protein IN2-1 homolog B-like%2C transcript variant X2||protein IN2-1 homolog B-like%2C transcript variant X3
XM_016699848.1	107854856	LOC107854856	56.2529	23.6056	1.32554	1.19907e-09	up	high-light-induced protein%2C chloroplastic
XM_016716871.1	107870368	LOC107870368	291.926	122.728	1.32462	1.36781e-11	up	glyceraldehyde-3-phosphate dehydrogenase A%2C chloroplastic
XM_016704333.1	107859351	LOC107859351	15.1241	6.35858	1.32436	9.35521e-05	up	dnaJ protein homolog 1-like
XM_016714659.1	107868082	LOC107868082	2.6579	1.18596	1.32164	0.00186773	up	LOW QUALITY PROTEIN: chlorophyllide a oxygenase%2C chloroplastic-like||chlorophyllide a oxygenase%2C chloroplastic-like
XM_016696072.1	107851146	LOC107851146	196.397	82.8225	1.32023	5.06198e-09	up	glyceraldehyde-3-phosphate dehydrogenase B%2C chloroplastic
XM_016684196.1	107840360	LOC107840360	103.731	43.7563	1.31767	9.39137e-09	up	uncharacterized LOC107840360||uncharacterized protein LOC107840360
XM_016682761.1	107839324	LOC107839324	23.6064	9.97356	1.31715	2.15791e-08	up	protein TSS||protein TSS%2C transcript variant X1||protein TSS%2C transcript variant X2
XM_016683720.1	107840022	LOC107840022	6.64888	2.77631	1.31714	2.26507e-06	up	probable protein phosphatase 2C 62
XM_016691901.1	107847564	LOC107847564	1.86311	0.785606	1.31628	0.000189561	up	putative amidase C869.01 isoform X1||putative amidase C869.01 isoform X2||putative amidase C869.01%2C transcript variant X1||putative amidase C869.01%2C transcript variant X2
XM_016696775.1	107851690	LOC107851690	10.9339	4.57565	1.31582	6.90343e-06	up	uncharacterized LOC107851690%2C transcript variant X1||uncharacterized LOC107851690%2C transcript variant X2||uncharacterized LOC107851690%2C transcript variant X3||uncharacterized LOC107851690%2C transcript variant X4||uncharacterized LOC107851690%2C transcript variant X5||uncharacterized protein LOC107851690 isoform X1||uncharacterized protein LOC107851690 isoform X2||uncharacterized protein LO…
XM_016715666.1	107869091	LOC107869091	63.7017	26.7191	1.31464	0.000729836	up	beta-amylase 3%2C chloroplastic
XM_016707889.1	107862342	LOC107862342	16.3854	6.85504	1.31461	5.79936e-10	up	psbP-like protein 1%2C chloroplastic||psbP-like protein 1%2C chloroplastic%2C transcript variant X1||psbP-like protein 1%2C chloroplastic%2C transcript variant X2||psbP-like protein 1%2C chloroplastic%2C transcript variant X3||psbP-like protein 1%2C chloroplastic%2C transcript variant X4
XM_016700676.1	107855656	LOC107855656	8.69852	3.46634	1.30946	1.02958e-05	up	uncharacterized LOC107855656||uncharacterized protein LOC107855656
XM_016718034.1	107871194	LOC107871194	33.6844	14.3878	1.30858	1.4644e-05	up	ultraviolet-B receptor UVR8||ultraviolet-B receptor UVR8%2C transcript variant X1||ultraviolet-B receptor UVR8%2C transcript variant X2||ultraviolet-B receptor UVR8%2C transcript variant X3
XM_016692037.1	107847648	LOC107847648	14.3637	6.12741	1.30714	3.85054e-06	up	uncharacterized LOC107847648||uncharacterized protein LOC107847648
XM_016687521.1	107843256	LOC107843256	16.5435	7.03069	1.30709	0.00093025	up	1-aminocyclopropane-1-carboxylate oxidase homolog 1-like
XM_016697001.1	107851947	LOC107851947	554.663	236.145	1.30622	1.61211e-09	up	photosystem I reaction center subunit N%2C chloroplastic
XR_001665708.1	107842345	LOC107842345	8.32589	3.55307	1.30494	8.86811e-08	up	uncharacterized LOC107842345%2C transcript variant X1||uncharacterized LOC107842345%2C transcript variant X2||uncharacterized LOC107842345%2C transcript variant X3||uncharacterized protein LOC107842345
XM_016722203.1	107875470	LOC107875470	793.946	338.523	1.30314	1.37724e-14	up	probable pyridoxal 5'-phosphate synthase subunit PDX1
XM_016718334.1	107871406	LOC107871406	8.30403	3.54479	1.3018	0.000489928	up	UDP-glycosyltransferase 86A1-like
XM_016722072.1	107875373	LOC107875373	267.086	114.37	1.29819	1.55563e-08	up	photosystem I reaction center subunit XI%2C chloroplastic-like
XM_016713701.1	107867450	LOC107867450	56.6284	24.2464	1.29797	6.172e-10	up	thylakoid lumenal 29 kDa protein%2C chloroplastic
XM_016726985.1	107880062	LOC107880062	40.2356	17.2207	1.2973	2.2878e-12	up	uncharacterized LOC107880062||uncharacterized protein LOC107880062
XM_016710807.1	107864444	LOC107864444	10.6172	4.55132	1.29631	3.2806e-06	up	uncharacterized LOC107864444||uncharacterized protein LOC107864444
XM_016712836.1	107866833	LOC107866833	174.769	74.2718	1.29555	6.27593e-11	up	plastocyanin%2C chloroplastic
XM_016708649.1	107862932	LOC107862932	56.7131	24.2968	1.2951	3.0985e-10	up	4-coumarate--CoA ligase 2-like
XM_016716824.1	107870335	LOC107870335	64.5971	27.6836	1.29479	1.0087e-12	up	50S ribosomal protein L10%2C chloroplastic
XM_016726065.1	107878895	LOC107878895	28.854	12.4485	1.28808	3.33933e-09	up	porphobilinogen deaminase%2C chloroplastic
XM_016710606.1	107864272	LOC107864272	58.9361	25.4383	1.28686	7.48535e-10	up	uncharacterized protein sll0005
XM_016707523.1	107862075	LOC107862075	12.6936	4.73618	1.28568	9.02533e-06	up	ribulose bisphosphate carboxylase/oxygenase activase%2C chloroplastic
XM_016687244.1	107843077	LOC107843077	20.976	9.10833	1.28434	6.1749e-05	up	aquaporin PIP2-1-like
XM_016689920.1	107845539	LOC107845539	97.0674	41.9674	1.28324	1.46867e-13	up	protein CURVATURE THYLAKOID 1A%2C chloroplastic-like isoform X1||protein CURVATURE THYLAKOID 1A%2C chloroplastic-like isoform X2||protein CURVATURE THYLAKOID 1A%2C chloroplastic-like%2C transcript variant X1||protein CURVATURE THYLAKOID 1A%2C chloroplastic-like%2C transcript variant X2
XM_016707916.1	107862363	LOC107862363	30.9361	13.427	1.27848	1.54044e-11	up	serine protease SPPA%2C chloroplastic||serine protease SPPA%2C chloroplastic%2C transcript variant X1||serine protease SPPA%2C chloroplastic%2C transcript variant X2
XM_016699983.1	107855007	LOC107855007	17.0936	7.43153	1.27788	0.00173938	up	photosystem II repair protein PSB27-H1%2C chloroplastic
XM_016716873.1	107870369	LOC107870369	42.21	18.3139	1.27744	8.78053e-10	up	protein high chlorophyll fluorescent 107||protein high chlorophyll fluorescent 107%2C transcript variant X1||protein high chlorophyll fluorescent 107%2C transcript variant X2
XM_016705127.1	107859957	LOC107859957	22.6342	9.8549	1.27554	3.2971e-06	up	uncharacterized LOC107859957||uncharacterized protein LOC107859957
XR_001673109.1	107867216	LOC107867216	56.6309	24.7144	1.27544	7.25113e-10	up	uncharacterized LOC107867216%2C transcript variant X1||uncharacterized LOC107867216%2C transcript variant X2||uncharacterized LOC107867216%2C transcript variant X3||uncharacterized protein LOC107867216
XM_016690530.1	107846004	LOC107846004	21.6748	9.43793	1.2728	4.50651e-07	up	rhodanese-like domain-containing protein 10
XM_016702413.1	107857594	LOC107857594	46.1379	20.098	1.27221	6.80561e-15	up	LOW QUALITY PROTEIN: photosystem II stability/assembly factor HCF136%2C chloroplastic||photosystem II stability/assembly factor HCF136%2C chloroplastic
XM_016697379.1	107852315	LOC107852315	236.742	103.289	1.27163	1.214e-08	up	probable 1-deoxy-D-xylulose-5-phosphate synthase%2C chloroplastic
XM_016705616.1	107860302	LOC107860302	40.3636	17.6262	1.27077	2.40023e-08	up	zeaxanthin epoxidase%2C chloroplastic
XM_016705124.1	107859955	LOC107859955	123.251	53.735	1.27051	4.05808e-12	up	succinate dehydrogenase [ubiquinone] flavoprotein subunit 1%2C mitochondrial isoform X1||succinate dehydrogenase [ubiquinone] flavoprotein subunit 1%2C mitochondrial isoform X2||succinate dehydrogenase [ubiquinone] flavoprotein subunit 1%2C mitochondrial%2C transcript variant X1||succinate dehydrogenase [ubiquinone] flavoprotein subunit 1%2C mitochondrial%2C transcript variant X2
XM_016711095.1	107864659	LOC107864659	16.5754	7.26807	1.2661	1.47769e-08	up	endonuclease III homolog 1%2C chloroplastic-like
XM_016692962.1	107848249	LOC107848249	26.4374	11.5864	1.26438	1.16812e-12	up	50S ribosomal protein L9%2C chloroplastic||50S ribosomal protein L9%2C chloroplastic%2C transcript variant X1||50S ribosomal protein L9%2C chloroplastic%2C transcript variant X2
XM_016696148.1	107851209	LOC107851209	163.069	71.5291	1.26205	2.72453e-12	up	ATP synthase delta chain%2C chloroplastic
XM_016707202.1	107861831	LOC107861831	628.595	276.245	1.26175	2.50438e-10	up	photosystem I reaction center subunit VI%2C chloroplastic-like
XM_016687245.1	107843078	LOC107843078	60.6561	26.7943	1.26113	3.46648e-05	up	aquaporin PIP2-1-like
XM_016682977.1	107839476	LOC107839476	22.4918	9.88863	1.2606	3.4905e-13	up	uncharacterized LOC107839476||uncharacterized protein LOC107839476
XM_016682650.1	107839241	LOC107839241	211.818	93.1785	1.25888	2.33022e-11	up	protein CURVATURE THYLAKOID 1A%2C chloroplastic
XM_016719734.1	107873029	LOC107873029	86.856	38.2782	1.25479	2.29085e-09	up	3-phosphoshikimate 1-carboxyvinyltransferase 1%2C chloroplastic
XM_016686839.1	107842812	LOC107842812	101.206	44.3853	1.25434	9.74632e-09	up	fructose-1%2C6-bisphosphatase%2C chloroplastic-like
XM_016703644.1	107858839	LOC107858839	60.1383	26.5554	1.25304	2.08142e-11	up	uncharacterized LOC107858839||uncharacterized protein LOC107858839
XM_016715123.1	107868436	LOC107868436	762.578	337.437	1.25069	1.98506e-09	up	chlorophyll a-b binding protein 3C%2C chloroplastic
XM_016725394.1	107878414	LOC107878414	206.186	91.2395	1.24998	1.25855e-11	up	ATP-dependent zinc metalloprotease FTSH 2%2C chloroplastic
XR_001673095.1	107867075	LOC107867075	83.3983	36.9078	1.24935	1.09145e-13	up	30S ribosomal protein S9%2C chloroplastic||30S ribosomal protein S9%2C chloroplastic%2C transcript variant X1||30S ribosomal protein S9%2C chloroplastic%2C transcript variant X2
XM_016682280.1	107838970	LOC107838970	18.6315	8.23884	1.24822	0.000712609	up	DNA-damage-repair/toleration protein DRT100-like
XM_016688452.1	107843994	LOC107843994	6.55506	2.89467	1.24684	5.12227e-05	up	cytochrome P450 94B3
XM_016707704.1	107862211	LOC107862211	8.13315	3.60816	1.24663	0.000927244	up	peptidyl-prolyl cis-trans isomerase FKBP17-2%2C chloroplastic-like
XM_016720081.1	107873294	LOC107873294	1.38851	0.615803	1.24607	0.000828943	up	U-box domain-containing protein 52-like
XM_016696605.1	107851542	LOC107851542	45.308	20.1606	1.24315	1.07691e-08	up	stress enhanced protein 2%2C chloroplastic
XM_016715125.1	107868438	LOC107868438	1072.05	476.899	1.24314	1.26582e-10	up	chlorophyll a-b binding protein 3C%2C chloroplastic
XM_016686977.1	107842924	LOC107842924	51.2382	22.8029	1.24081	3.70703e-11	up	thioredoxin-like protein AAED1%2C chloroplastic
XM_016682910.1	107839432	LOC107839432	12.5822	5.62167	1.23747	0.000399836	up	probable ribose-5-phosphate isomerase 3%2C chloroplastic
XM_016703659.1	107858857	LOC107858857	11.5846	5.16534	1.2369	3.27305e-06	up	protein NUCLEAR FUSION DEFECTIVE 4-like
XM_016722345.1	107875578	LOC107875578	4.08426	1.86442	1.23643	0.000796164	up	probable pyridoxal 5'-phosphate synthase subunit PDX2
XM_016682085.1	107838850	LOC107838850	809.423	362.339	1.23589	2.45185e-08	up	chlorophyll a-b binding protein 7%2C chloroplastic
XM_016722073.1	107875374	LOC107875374	217.204	97.1041	1.2355	1.32133e-08	up	photosystem I reaction center subunit XI%2C chloroplastic-like
XM_016709923.1	107863788	LOC107863788	32.0115	14.3319	1.23402	2.05507e-10	up	peptidyl-prolyl cis-trans isomerase CYP37%2C chloroplastic
XM_016697960.1	107852925	LOC107852925	3.14843	1.40967	1.23252	0.000800588	up	dehydrodolichyl diphosphate synthase 2-like
XM_016716325.1	107869968	LOC107869968	47.7487	21.4335	1.22938	1.66185e-08	up	protochlorophyllide-dependent translocon component 52%2C chloroplastic-like
XM_016725705.1	107878642	LOC107878642	5.20875	2.33397	1.22758	1.11649e-06	up	ribosomal protein L11 methyltransferase
XM_016713506.1	107867331	LOC107867331	6.77904	3.04775	1.22734	3.85386e-05	up	putative pentatricopeptide repeat-containing protein At5g52630
XM_016708165.1	107862551	LOC107862551	12.2081	5.48404	1.22714	7.37596e-08	up	LOW QUALITY PROTEIN: motile sperm domain-containing protein 2||motile sperm domain-containing protein 2
XM_016695252.1	107850609	LOC107850609	27.3596	12.3117	1.22476	3.72531e-08	up	uncharacterized oxidoreductase At4g09670-like
TCONS_00164932	XLOC_096504	XLOC_096504	13.3536	5.98282	1.22351	0.000911158	up	-
XM_016684859.1	107840911	LOC107840911	129.208	57.8514	1.22351	8.61262e-07	up	uncharacterized LOC107840911||uncharacterized protein LOC107840911
XM_016684647.1	107840747	LOC107840747	28.9132	11.6113	1.22141	1.22204e-07	up	uncharacterized LOC107840747||uncharacterized protein LOC107840747
XM_016720222.1	107873383	LOC107873383	12.1136	5.47426	1.21966	9.82147e-06	up	pentatricopeptide repeat-containing protein At5g46580%2C chloroplastic
XM_016688535.1	107844048	LOC107844048	287.808	130.354	1.21737	5.20262e-12	up	magnesium-protoporphyrin IX monomethyl ester [oxidative] cyclase%2C chloroplastic
XM_016687784.1	107843474	LOC107843474	11.2962	5.11152	1.21465	1.01784e-05	up	UDP-glycosyltransferase 89A2
XM_016709212.1	107863336	LOC107863336	11.366	5.15516	1.21424	1.55882e-11	up	LOW QUALITY PROTEIN: dihydrodipicolinate reductase-like protein CRR1%2C chloroplastic||dihydrodipicolinate reductase-like protein CRR1%2C chloroplastic
XM_016682796.1	107839349	LOC107839349	98.9196	44.9421	1.21146	6.93714e-07	up	carotenoid 9%2C10(9'%2C10')-cleavage dioxygenase 1-like isoform X1||carotenoid 9%2C10(9'%2C10')-cleavage dioxygenase 1-like isoform X2||carotenoid 9%2C10(9'%2C10')-cleavage dioxygenase 1-like%2C transcript variant X1||carotenoid 9%2C10(9'%2C10')-cleavage dioxygenase 1-like%2C transcript variant X2
XM_016721677.1	107875002	LOC107875002	34.9266	15.8379	1.21085	2.83217e-09	up	NAD(P)H-quinone oxidoreductase subunit U%2C chloroplastic
XM_016703826.1	107858989	LOC107858989	242.45	110.262	1.21032	9.03246e-12	up	photosystem I reaction center subunit III%2C chloroplastic-like
XM_016682998.1	107839492	LOC107839492	73.2321	33.3279	1.20894	5.24184e-12	up	acyltransferase-like protein At1g54570%2C chloroplastic
XM_016722988.1	107876023	LOC107876023	7.97438	3.61974	1.20762	0.00202865	up	triphosphate tunel metalloenzyme 3-like
XM_016689673.1	107845383	LOC107845383	182.724	83.2846	1.20754	5.8754e-13	up	magnesium-chelatase subunit ChlI%2C chloroplastic
XM_016683029.1	107839513	LOC107839513	73.6902	33.6143	1.20531	6.73322e-11	up	UPF0603 protein At1g54780%2C chloroplastic
XM_016708608.1	107862899	LOC107862899	77.7564	35.5402	1.2048	3.8406e-11	up	DNA-binding protein SMUBP-2
XM_016700745.1	107855738	LOC107855738	2.64232	1.1973	1.20256	0.000158941	up	rhamnogalacturonate lyase B-like isoform X1||rhamnogalacturonate lyase B-like isoform X2||rhamnogalacturonate lyase B-like isoform X3||rhamnogalacturonate lyase B-like%2C transcript variant X1||rhamnogalacturonate lyase B-like%2C transcript variant X2||rhamnogalacturonate lyase B-like%2C transcript variant X3
XM_016713283.1	107867154	LOC107867154	11.0738	5.06737	1.20153	5.50652e-08	up	protein DCL%2C chloroplastic isoform X1||protein DCL%2C chloroplastic isoform X2||protein DCL%2C chloroplastic%2C transcript variant X1||protein DCL%2C chloroplastic%2C transcript variant X2
XM_016705056.1	107859905	LOC107859905	445.65	204.932	1.19584	0.000127536	up	fructose-bisphosphate aldolase 1%2C chloroplastic-like
XM_016696781.1	107851694	LOC107851694	26.7793	12.3004	1.19558	0.000507209	up	protein PAM68%2C chloroplastic
XM_016698378.1	107853386	LOC107853386	6.38099	2.93564	1.19504	8.23316e-06	up	ankyrin repeat domain-containing protein EMB506%2C chloroplastic
XM_016722470.1	107875667	LOC107875667	357.377	164.7	1.19354	3.96948e-09	up	photosystem I subunit O
XM_016707224.1	107861848	LOC107861848	54.3868	24.8974	1.19335	4.27431e-11	up	D-glycerate 3-kinase%2C chloroplastic
XM_016684543.1	107840625	LOC107840625	54.7953	25.2875	1.19189	5.9178e-08	up	uncharacterized protein ycf39
XM_016691454.1	107847267	LOC107847267	143.966	66.2333	1.19118	2.21296e-10	up	alcohol dehydrogenase-like 2
XM_016684802.1	107840863	LOC107840863	98.4099	45.5064	1.18933	3.03209e-07	up	shikimate O-hydroxycinnamoyltransferase-like
XM_016693302.1	107848517	LOC107848517	3.16813	1.43141	1.18633	0.00218379	up	uncharacterized LOC107848517||uncharacterized protein LOC107848517
XM_016725544.1	107878523	LOC107878523	16.7397	7.74372	1.18621	2.02622e-05	up	translation initiation factor IF-2%2C chloroplastic-like
XM_016718422.1	107871477	LOC107871477	152.572	70.6824	1.18576	1.79066e-05	up	chlorophyll a-b binding protein 6A%2C chloroplastic
XM_016706161.1	107860706	LOC107860706	9.34577	4.32086	1.18494	0.000144509	up	uncharacterized LOC107860706||uncharacterized protein LOC107860706
XM_016682358.1	107839025	LOC107839025	11.6933	5.51685	1.18432	3.54848e-07	up	putative lactoylglutathione lyase isoform X1||putative lactoylglutathione lyase isoform X2||putative lactoylglutathione lyase%2C transcript variant X1||putative lactoylglutathione lyase%2C transcript variant X2
XM_016692848.1	107848155	LOC107848155	54.9203	24.8964	1.18321	2.74383e-07	up	flagellar radial spoke protein 5 isoform X1||flagellar radial spoke protein 5%2C transcript variant X1||flagellar radial spoke protein 5%2C transcript variant X2||uncharacterized oxidoreductase YajO isoform X2
XM_016704637.1	107859585	LOC107859585	124.141	57.5204	1.18321	7.85234e-09	up	ATP synthase gamma chain%2C chloroplastic
XM_016709822.1	107863723	LOC107863723	36.2503	16.8139	1.18289	4.86596e-13	up	ylmG homolog protein 2%2C chloroplastic
XM_016725560.1	107878540	LOC107878540	41.9783	19.4542	1.18261	6.79436e-08	up	50S ribosomal protein L4%2C chloroplastic
XM_016693155.1	107848393	LOC107848393	6.03684	2.8062	1.18195	0.00152458	up	uncharacterized LOC107848393||uncharacterized protein LOC107848393
XM_016705309.1	107860086	LOC107860086	55.4431	25.7842	1.1815	3.37964e-07	up	protein PLASTID MOVEMENT IMPAIRED 2 isoform X1||protein PLASTID MOVEMENT IMPAIRED 2 isoform X2||protein PLASTID MOVEMENT IMPAIRED 2%2C transcript variant X1||protein PLASTID MOVEMENT IMPAIRED 2%2C transcript variant X2
XM_016714973.1	107868310	LOC107868310	83.9925	38.9781	1.18139	4.81477e-13	up	50S ribosomal protein L19-2%2C chloroplastic-like
XM_016712101.1	107865909	LOC107865909	46.295	21.5061	1.17733	1.17043e-06	up	photosynthetic NDH subunit of subcomplex B 3%2C chloroplastic
XM_016684741.1	107840810	LOC107840810	15.0216	6.99092	1.17696	1.70862e-07	up	adenylate kinase 5%2C chloroplastic isoform X1||adenylate kinase 5%2C chloroplastic isoform X2||adenylate kinase 5%2C chloroplastic%2C transcript variant X1||adenylate kinase 5%2C chloroplastic%2C transcript variant X2
XM_016687255.1	107843087	LOC107843087	75.1721	35.0415	1.17447	3.74711e-12	up	29 kDa ribonucleoprotein A%2C chloroplastic-like
XM_016709186.1	107863314	LOC107863314	6.62702	3.08896	1.17325	0.000390457	up	LOW QUALITY PROTEIN: probable methyltransferase PMT15||probable methyltransferase PMT15
XM_016687223.1	107843062	LOC107843062	56.3114	26.2844	1.17323	8.45486e-11	up	50S ribosomal protein L5%2C chloroplastic
XM_016686726.1	107842746	LOC107842746	11.0786	5.17223	1.1723	3.03618e-08	up	divinyl chlorophyllide a 8-vinyl-reductase%2C chloroplastic
XM_016705252.1	107860051	LOC107860051	409.84	191.545	1.1702	3.57925e-08	up	ribulose bisphosphate carboxylase small chain%2C chloroplastic
XM_016696331.1	107851350	LOC107851350	1.40137	0.654213	1.16972	7.62236e-05	up	cation/H(+) antiporter 18-like||cation/H(+) antiporter 18-like%2C transcript variant X1||cation/H(+) antiporter 18-like%2C transcript variant X2||cation/H(+) antiporter 18-like%2C transcript variant X3||cation/H(+) antiporter 18-like%2C transcript variant X4
XM_016709485.1	107863532	LOC107863532	216.046	101.135	1.16893	7.86003e-13	up	50S ribosomal protein L11%2C chloroplastic
XM_016684121.1	107840298	LOC107840298	52.7515	24.7043	1.16887	1.16321e-08	up	presequence protease 1%2C chloroplastic/mitochondrial-like
XM_016692380.1	107847841	LOC107847841	65.2167	29.8655	1.16575	3.00395e-07	up	uncharacterized LOC107847841%2C transcript variant X1||uncharacterized LOC107847841%2C transcript variant X2||uncharacterized protein LOC107847841 isoform X1||uncharacterized protein LOC107847841 isoform X2
XM_016688330.1	107843909	LOC107843909	23.7032	11.1922	1.16437	1.37523e-06	up	zeatin O-glucosyltransferase-like
XM_016725395.1	107878415	LOC107878415	3.85134	1.80982	1.16291	0.00035663	up	pentatricopeptide repeat-containing protein At2g41080
XM_016722737.1	107875867	LOC107875867	6.40801	2.92834	1.16248	0.00101482	up	nucleoside diphosphate kinase 2%2C chloroplastic-like isoform X1||nucleoside diphosphate kinase 2%2C chloroplastic-like isoform X2||nucleoside diphosphate kinase 2%2C chloroplastic-like%2C transcript variant X1||nucleoside diphosphate kinase 2%2C chloroplastic-like%2C transcript variant X2
XM_016722099.1	107875392	LOC107875392	49.9326	23.5279	1.16104	1.06921e-09	up	50S ribosomal protein L17%2C chloroplastic-like
XM_016683847.1	107840112	LOC107840112	12.819	6.16788	1.15981	1.69129e-05	up	psbP domain-containing protein 1%2C chloroplastic isoform X1||psbP domain-containing protein 1%2C chloroplastic isoform X2||psbP domain-containing protein 1%2C chloroplastic%2C transcript variant X1||psbP domain-containing protein 1%2C chloroplastic%2C transcript variant X2
XM_016710527.1	107864214	LOC107864214	103.193	48.6449	1.15731	8.49687e-13	up	50S ribosomal protein L28%2C chloroplastic
XM_016708098.1	107862498	LOC107862498	58.2504	27.5116	1.15581	7.13306e-09	up	uncharacterized LOC107862498||uncharacterized protein LOC107862498
XM_016685623.1	107841776	LOC107841776	19.3349	9.17741	1.15497	8.3649e-05	up	beta-amyrin synthase-like
XM_016698929.1	107853944	LOC107853944	48.6842	23.0128	1.1529	4.54331e-11	up	thylakoid membrane protein slr0575 isoform X1||thylakoid membrane protein slr0575 isoform X2||thylakoid membrane protein slr0575%2C transcript variant X1||thylakoid membrane protein slr0575%2C transcript variant X2
XM_016685106.1	107841104	LOC107841104	46.6302	22.2155	1.15189	7.96946e-10	up	heme-binding-like protein At3g10130%2C chloroplastic isoform X2||heme-binding-like protein At3g10130%2C chloroplastic%2C transcript variant X1||heme-binding-like protein At3g10130%2C chloroplastic%2C transcript variant X2||uncharacterized protein LOC107841104 isoform X1
XM_016683979.1	107840200	LOC107840200	708.91	336.812	1.14643	2.04622e-07	up	18.2 kDa class I heat shock protein-like
XM_016686656.1	107842699	LOC107842699	185.734	88.4888	1.14475	2.10835e-08	up	chloroplast stem-loop binding protein of 41 kDa a%2C chloroplastic
XM_016700731.1	107855724	LOC107855724	98.138	46.888	1.14146	8.63939e-07	up	calcium sensing receptor%2C chloroplastic isoform X1||calcium sensing receptor%2C chloroplastic isoform X2||calcium sensing receptor%2C chloroplastic%2C transcript variant X1||calcium sensing receptor%2C chloroplastic%2C transcript variant X2
XM_016687835.1	107843524	LOC107843524	2.4875	1.18425	1.1377	0.00141062	up	LOW QUALITY PROTEIN: WRKY transcription factor 44-like||WRKY transcription factor 44-like
XM_016713640.1	107867413	LOC107867413	8.09602	3.87562	1.13606	6.24044e-05	up	dihydrofolate reductase-like
XM_016705877.1	107860499	LOC107860499	12.5546	6.01508	1.13336	4.34157e-06	up	uncharacterized LOC107860499||uncharacterized protein LOC107860499
XM_016701138.1	107856146	LOC107856146	74.125	35.6929	1.12684	6.58663e-11	up	30S ribosomal protein S13%2C chloroplastic
XM_016696418.1	107851418	LOC107851418	614.517	296.723	1.12551	5.9222e-08	up	photosystem II 5 kDa protein%2C chloroplastic-like
XM_016699223.1	107854227	LOC107854227	29.7224	14.3448	1.12542	7.27696e-07	up	protein TSS isoform X1||protein TSS isoform X2||protein TSS%2C transcript variant X1||protein TSS%2C transcript variant X2
XM_016705369.1	107860120	LOC107860120	426.165	205.524	1.12531	7.61072e-08	up	serine hydroxymethyltransferase%2C mitochondrial||serine hydroxymethyltransferase%2C mitochondrial%2C transcript variant X1||serine hydroxymethyltransferase%2C mitochondrial%2C transcript variant X2||serine hydroxymethyltransferase%2C mitochondrial%2C transcript variant X3||serine hydroxymethyltransferase%2C mitochondrial%2C transcript variant X4
XM_016694148.1	107849589	LOC107849589	16.4554	7.93824	1.12526	4.98484e-08	up	psbP domain-containing protein 3%2C chloroplastic
XM_016716859.1	107870356	LOC107870356	18.8357	8.60571	1.12304	1.44363e-05	up	NAD-dependent protein deacylase SRT2 isoform X1||NAD-dependent protein deacylase SRT2 isoform X2||NAD-dependent protein deacylase SRT2 isoform X3||NAD-dependent protein deacylase SRT2 isoform X4||NAD-dependent protein deacylase SRT2%2C transcript variant X1||NAD-dependent protein deacylase SRT2%2C transcript variant X2||NAD-dependent protein deacylase SRT2%2C transcript variant X3||NAD-dependent …
XM_016693231.1	107848460	LOC107848460	12.1164	5.8423	1.12278	3.58011e-05	up	monofunctional riboflavin biosynthesis protein RIBA 3%2C chloroplastic isoform X1||monofunctional riboflavin biosynthesis protein RIBA 3%2C chloroplastic isoform X2||monofunctional riboflavin biosynthesis protein RIBA 3%2C chloroplastic%2C transcript variant X1||monofunctional riboflavin biosynthesis protein RIBA 3%2C chloroplastic%2C transcript variant X2
XM_016722643.1	107875801	LOC107875801	43.2323	20.9086	1.12169	1.48127e-07	up	RNA polymerase sigma factor sigA-like||RNA polymerase sigma factor sigA-like%2C transcript variant X1||RNA polymerase sigma factor sigA-like%2C transcript variant X2
XM_016686125.1	107842344	LOC107842344	83.7465	40.5483	1.12046	3.43545e-12	up	50S ribosomal protein L13%2C chloroplastic-like
XM_016725036.1	107878136	LOC107878136	69.7307	33.7846	1.11929	2.79422e-08	up	uncharacterized LOC107878136||uncharacterized protein LOC107878136
XM_016714279.1	107867834	LOC107867834	32.5883	16.4392	1.11824	2.85465e-06	up	thioredoxin-like 4%2C chloroplastic isoform X1||thioredoxin-like 4%2C chloroplastic isoform X2||thioredoxin-like 4%2C chloroplastic%2C transcript variant X1||thioredoxin-like 4%2C chloroplastic%2C transcript variant X2||thioredoxin-like 4%2C chloroplastic%2C transcript variant X3
XM_016688104.1	107843729	LOC107843729	85.3278	41.4131	1.11725	1.87938e-08	up	2-Cys peroxiredoxin BAS1%2C chloroplastic-like
XM_016725610.1	107878571	LOC107878571	70.8611	34.392	1.1166	1.05674e-11	up	50S ribosomal protein L13%2C chloroplastic
XM_016694099.1	107849541	LOC107849541	2.9908	1.45161	1.11622	0.000841251	up	uncharacterized LOC107849541||uncharacterized protein LOC107849541
XM_016718169.1	107871285	LOC107871285	19.5792	9.55293	1.11526	3.02276e-05	up	WD repeat-containing protein 76
XM_016722605.1	107875770	LOC107875770	3.50787	1.70503	1.11437	0.00122684	up	uncharacterized mitochondrial protein AtMg00810-like
XM_016726311.1	107879228	LOC107879228	42.9741	20.8915	1.11326	7.09898e-11	up	uncharacterized LOC107879228||uncharacterized protein LOC107879228
XM_016722425.1	107875637	LOC107875637	17.9957	8.89402	1.11003	2.85435e-08	up	probable 2-carboxy-D-arabinitol-1-phosphatase
XM_016712581.1	107866542	LOC107866542	19.7969	9.67789	1.10884	1.04097e-08	up	deoxyribodipyrimidine photo-lyase
XM_016722422.1	107875631	LOC107875631	10.3054	5.02311	1.10774	0.000135149	up	F-box protein At4g18380-like
XM_016705273.1	107860057	LOC107860057	14.5551	7.08883	1.10723	2.86685e-07	up	uncharacterized LOC107860057%2C transcript variant X1||uncharacterized LOC107860057%2C transcript variant X2||uncharacterized protein LOC107860057 isoform X1||uncharacterized protein LOC107860057 isoform X2
XM_016712487.1	107866409	LOC107866409	70.5446	34.4839	1.10655	9.931e-08	up	uncharacterized LOC107866409||uncharacterized protein LOC107866409
XM_016698054.1	107853034	LOC107853034	4.45918	2.22158	1.10629	6.58262e-05	up	uncharacterized LOC107853034||uncharacterized protein LOC107853034
XM_016713472.1	107867305	LOC107867305	94.1088	46.021	1.10567	3.95886e-06	up	50S ribosomal protein 6%2C chloroplastic
XM_016682099.1	107838859	LOC107838859	32.5409	16.02	1.10518	2.23163e-07	up	transcription factor HY5
XM_016725118.1	107878196	LOC107878196	6.6089	3.22767	1.10447	0.00152742	up	pentatricopeptide repeat-containing protein At2g15690-like
XM_016723913.1	107877220	LOC107877220	5.45921	2.72306	1.10433	2.6563e-05	up	EPIDERMAL PATTERNING FACTOR-like protein 9
XM_016715751.1	107869180	LOC107869180	106.738	52.5047	1.10425	3.1326e-06	up	two-component response regulator-like APRR2 isoform X1||two-component response regulator-like APRR2 isoform X2||two-component response regulator-like APRR2%2C transcript variant X1||two-component response regulator-like APRR2%2C transcript variant X2||two-component response regulator-like APRR2%2C transcript variant X3
XM_016725702.1	107878639	LOC107878639	71.3214	34.9358	1.10405	2.07189e-10	up	30S ribosomal protein S20%2C chloroplastic
XM_016696168.1	107851228	LOC107851228	75.0368	36.799	1.10353	4.42261e-10	up	50S ribosomal protein L18%2C chloroplastic||50S ribosomal protein L18%2C chloroplastic%2C transcript variant X1||50S ribosomal protein L18%2C chloroplastic%2C transcript variant X2
XM_016692826.1	107848139	LOC107848139	22.7669	11.1879	1.10017	2.48549e-09	up	RNA polymerase sigma factor sigB-like
XM_016718333.1	107871404	LOC107871404	44.9145	14.264	1.09995	7.46626e-07	up	uncharacterized LOC107871404||uncharacterized protein LOC107871404
XM_016716472.1	107870073	LOC107870073	479.462	235.818	1.09899	5.32588e-09	up	magnesium-chelatase subunit ChlH%2C chloroplastic
XM_016722101.1	107875394	LOC107875394	40.9921	20.1646	1.09669	4.97754e-08	up	50S ribosomal protein L17%2C chloroplastic
XM_016696825.1	107851741	LOC107851741	10.2899	5.34702	1.09595	0.000256651	up	cadmium-induced protein AS8 isoform X1||cadmium-induced protein AS8 isoform X2||cadmium-induced protein AS8%2C transcript variant X1||cadmium-induced protein AS8%2C transcript variant X2
XM_016716446.1	107870054	LOC107870054	35.1644	17.3261	1.0952	6.90304e-10	up	magnesium-chelatase subunit ChlD%2C chloroplastic
1.35403e+07	13540251	petD	153.71	75.5517	1.095	1.35921e-10	up	cytochrome b6/f complex subunit IV
XM_016722604.1	107875768	LOC107875768	39.9643	19.709	1.09377	3.39331e-10	up	uroporphyrinogen decarboxylase%2C chloroplastic
XM_016715182.1	107868483	LOC107868483	54.817	27.0517	1.09202	9.12105e-06	up	ferredoxin-1
XM_016697076.1	107852026	LOC107852026	301.291	149.141	1.08727	9.81294e-09	up	peroxisomal (S)-2-hydroxy-acid oxidase GLO1||peroxisomal (S)-2-hydroxy-acid oxidase GLO1%2C transcript variant X1||peroxisomal (S)-2-hydroxy-acid oxidase GLO1%2C transcript variant X2
XM_016682532.1	107839156	LOC107839156	12.3289	5.19838	1.08677	2.86843e-05	up	(+)-neomenthol dehydrogenase-like isoform X1||(+)-neomenthol dehydrogenase-like isoform X2||(+)-neomenthol dehydrogenase-like%2C transcript variant X1||(+)-neomenthol dehydrogenase-like%2C transcript variant X2
XM_016697662.1	107852638	LOC107852638	3.66327	1.80985	1.08635	0.00188295	up	protein CHLORORESPIRATORY REDUCTION 6%2C chloroplastic
XM_016693288.1	107848506	LOC107848506	115.236	57.1154	1.0859	3.98959e-12	up	probable phospholipid hydroperoxide glutathione peroxidase
XM_016721184.1	107874389	LOC107874389	14.7598	8.35734	1.08375	1.88643e-05	up	uncharacterized LOC107874389||uncharacterized protein LOC107874389
XM_016697086.1	107852033	LOC107852033	101.172	50.2219	1.0836	9.70834e-11	up	heme-binding protein 2-like
XM_016696258.1	107851302	LOC107851302	5.70339	2.83634	1.08286	0.000504629	up	uncharacterized LOC107851302||uncharacterized protein LOC107851302
XM_016694950.1	107850430	LOC107850430	46.359	24.4965	1.08249	4.5153e-10	up	violaxanthin de-epoxidase%2C chloroplastic isoform X1||violaxanthin de-epoxidase%2C chloroplastic isoform X2||violaxanthin de-epoxidase%2C chloroplastic%2C transcript variant X1||violaxanthin de-epoxidase%2C chloroplastic%2C transcript variant X2||violaxanthin de-epoxidase%2C chloroplastic%2C transcript variant X3
XM_016712701.1	107866744	LOC107866744	16.0194	7.9575	1.08241	2.43535e-05	up	chlorophyll a-b binding protein of LHCII type 1
XM_016705021.1	107859876	LOC107859876	166.662	82.8088	1.08213	1.55624e-06	up	ferredoxin--NADP reductase%2C leaf-type isozyme%2C chloroplastic
XM_016707069.1	107861722	LOC107861722	62.7277	31.205	1.08082	3.63005e-09	up	glyoxylate/succinic semialdehyde reductase 2%2C chloroplastic
XM_016709854.1	107863739	LOC107863739	4.29862	2.13507	1.08041	0.000635498	up	uncharacterized LOC107863739||uncharacterized protein LOC107863739
XM_016712888.1	107866881	LOC107866881	220.424	109.995	1.07712	1.54341e-06	up	photosystem I reaction center subunit IV B%2C chloroplastic
XM_016695828.1	107850965	LOC107850965	205.562	101.867	1.07703	0.000198039	up	cytochrome P450 CYP736A12-like
XM_016717878.1	107871082	LOC107871082	78.6894	39.2506	1.07697	6.83185e-11	up	30S ribosomal protein S31%2C chloroplastic
XM_016724969.1	107878090	LOC107878090	19.9455	9.96369	1.0754	1.90067e-10	up	ribulose-1%2C5 bisphosphate carboxylase/oxygenase large subunit N-methyltransferase%2C chloroplastic
XM_016684921.1	107840961	LOC107840961	20.2096	10.0917	1.07516	0.000229429	up	GATA transcription factor 21-like
XM_016692956.1	107848242	LOC107848242	615.19	307.634	1.07379	2.35075e-09	up	photosystem I reaction center subunit psaK%2C chloroplastic
XM_016718559.1	107871604	LOC107871604	9.82196	4.89955	1.071	1.04085e-06	up	uncharacterized LOC107871604%2C transcript variant X1||uncharacterized LOC107871604%2C transcript variant X2||uncharacterized LOC107871604%2C transcript variant X3||uncharacterized LOC107871604%2C transcript variant X4||uncharacterized LOC107871604%2C transcript variant X5||uncharacterized LOC107871604%2C transcript variant X6||uncharacterized LOC107871604%2C transcript variant X7||uncharacterize…
XM_016700770.1	107855771	LOC107855771	659.66	332.386	1.07052	2.93052e-07	up	chlorophyll a-b binding protein 21%2C chloroplastic-like
XM_016699700.1	107854678	LOC107854678	33.0152	16.532	1.07014	2.36062e-08	up	RHOMBOID-like protein 9%2C chloroplastic isoform X1||RHOMBOID-like protein 9%2C chloroplastic isoform X2||RHOMBOID-like protein 9%2C chloroplastic%2C transcript variant X1||RHOMBOID-like protein 9%2C chloroplastic%2C transcript variant X2||RHOMBOID-like protein 9%2C chloroplastic%2C transcript variant X3
XM_016718439.1	107871487	LOC107871487	84.289	42.2768	1.06987	6.69179e-09	up	phenylalanine ammonia-lyase-like
XM_016701974.1	107857025	LOC107857025	596.752	299.342	1.06964	5.15694e-07	up	chlorophyll a-b binding protein 3C%2C chloroplastic
XM_016717062.1	107870506	LOC107870506	28.1583	14.1098	1.06874	1.73538e-08	up	uncharacterized LOC107870506||uncharacterized protein LOC107870506
XM_016721289.1	107874515	LOC107874515	39.8588	20.0354	1.0675	6.06694e-07	up	ycf54-like protein
XM_016693523.1	107848784	LOC107848784	6.01691	3.02055	1.06685	0.00021851	up	zeatin O-glucosyltransferase-like
XM_016706077.1	107860650	LOC107860650	28.0732	14.0912	1.06614	0.000540676	up	50S ribosomal protein L12%2C chloroplastic-like
XM_016697152.1	107852104	LOC107852104	1.43167	0.719828	1.06397	0.0022301	up	formin-like protein 12||formin-like protein 12%2C transcript variant X1||formin-like protein 12%2C transcript variant X2
XM_016693216.1	107848446	LOC107848446	12.4377	6.26542	1.06378	2.13792e-05	up	uncharacterized LOC107848446||uncharacterized protein LOC107848446
XM_016708968.1	107863162	LOC107863162	85.0372	42.8289	1.06374	8.39067e-09	up	RNA polymerase sigma factor sigE%2C chloroplastic/mitochondrial
XM_016717460.1	107870808	LOC107870808	30.7818	15.5285	1.05966	9.99033e-11	up	28 kDa ribonucleoprotein%2C chloroplastic
XM_016703974.1	107859081	LOC107859081	17.6664	8.92578	1.05906	9.08304e-10	up	protein PLASTID TRANSCRIPTIONALLY ACTIVE 12
XM_016701869.1	107856905	LOC107856905	38.9475	19.7589	1.05328	2.23124e-07	up	protein NUCLEAR FUSION DEFECTIVE 4-like
XM_016709085.1	107863251	LOC107863251	46.1288	23.3971	1.0528	2.39023e-10	up	short-chain dehydrogenase TIC 32%2C chloroplastic-like
XM_016686118.1	107842339	LOC107842339	12.5654	6.37875	1.05266	1.4652e-06	up	uncharacterized LOC107842339||uncharacterized protein LOC107842339
XM_016700633.1	107855611	LOC107855611	186.856	95.3907	1.04933	5.272e-09	up	50S ribosomal protein L27%2C chloroplastic||50S ribosomal protein L27%2C chloroplastic%2C transcript variant X1||50S ribosomal protein L27%2C chloroplastic%2C transcript variant X2||50S ribosomal protein L27%2C chloroplastic%2C transcript variant X3
XM_016692341.1	107847824	LOC107847824	43.7741	22.3966	1.04842	1.11023e-07	up	probable plastid-lipid-associated protein 4%2C chloroplastic isoform X1||probable plastid-lipid-associated protein 4%2C chloroplastic isoform X2||probable plastid-lipid-associated protein 4%2C chloroplastic isoform X3||probable plastid-lipid-associated protein 4%2C chloroplastic isoform X4||probable plastid-lipid-associated protein 4%2C chloroplastic%2C transcript variant X1||probable plastid-lip…
XM_016718061.1	107871210	LOC107871210	259.671	132.118	1.04763	3.26441e-10	up	dehydrin HIRD11-like
XM_016721974.1	107875310	LOC107875310	16.1563	8.20977	1.04732	1.25618e-05	up	glutathionyl-hydroquinone reductase YqjG
XM_016696030.1	107851116	LOC107851116	114.966	58.5693	1.04672	3.056e-11	up	50S ribosomal protein L6%2C chloroplastic
XM_016725758.1	107878679	LOC107878679	22.0737	11.2515	1.04656	4.46986e-08	up	uncharacterized LOC107878679||uncharacterized protein LOC107878679
XM_016717173.1	107870596	LOC107870596	4.88029	2.62488	1.04569	0.00158078	up	spindle and kinetochore-associated protein 1 homolog isoform X1||spindle and kinetochore-associated protein 1 homolog isoform X2||spindle and kinetochore-associated protein 1 homolog%2C transcript variant X1||spindle and kinetochore-associated protein 1 homolog%2C transcript variant X2
XM_016707490.1	107862048	LOC107862048	42.3736	21.5734	1.04332	0.000703322	up	chaperone protein dnaJ 8%2C chloroplastic
XM_016696696.1	107851615	LOC107851615	16.1769	8.30418	1.04256	0.000899632	up	ubiquitin carboxyl-terminal hydrolase 18 isoform X1||ubiquitin carboxyl-terminal hydrolase 18 isoform X2||ubiquitin carboxyl-terminal hydrolase 18%2C transcript variant X1||ubiquitin carboxyl-terminal hydrolase 18%2C transcript variant X2
XM_016703545.1	107858764	LOC107858764	105.703	53.9787	1.04101	1.26085e-08	up	UPF0301 protein CHU_1773-like
XM_016696839.1	107851761	LOC107851761	5.75685	2.99469	1.03869	0.00101327	up	serine/threonine-protein kinase 38-like
XM_016689507.1	107845278	LOC107845278	40.1587	20.6376	1.03692	4.67981e-06	up	uncharacterized LOC107845278||uncharacterized protein LOC107845278
XM_016713498.1	107867325	LOC107867325	100.782	51.744	1.03424	1.87094e-08	up	glutamyl-tRNA reductase 1%2C chloroplastic||glutamyl-tRNA reductase 1%2C chloroplastic%2C transcript variant X1||glutamyl-tRNA reductase 1%2C chloroplastic%2C transcript variant X2
XM_016708735.1	107862997	LOC107862997	18.9439	9.72486	1.0339	0.000128421	up	uncharacterized LOC107862997||uncharacterized protein LOC107862997
XM_016686297.1	107842449	LOC107842449	19.0702	9.7374	1.0336	0.00153618	up	NAC domain-containing protein 72-like
XM_016707798.1	107862281	LOC107862281	143.328	73.7949	1.03239	1.80801e-06	up	chaperone protein ClpB1-like
XM_016724191.1	107877527	LOC107877527	40.2601	20.7245	1.03216	6.53265e-10	up	preprotein translocase subunit SCY1%2C chloroplastic
XM_016703187.1	107858508	LOC107858508	27.2214	13.7072	1.03081	3.2401e-08	up	pheophytinase%2C chloroplastic
XM_016709139.1	107863280	LOC107863280	377.138	194.482	1.02852	2.9572e-08	up	cytochrome b6-f complex iron-sulfur subunit%2C chloroplastic
XM_016688332.1	107843910	LOC107843910	1.09061	0.575953	1.02708	0.00104874	up	zeatin O-glucosyltransferase-like isoform X1||zeatin O-glucosyltransferase-like isoform X2||zeatin O-glucosyltransferase-like%2C transcript variant X1||zeatin O-glucosyltransferase-like%2C transcript variant X2
XM_016724720.1	107877914	LOC107877914	56.9846	29.44	1.02625	2.44254e-09	up	LOW QUALITY PROTEIN: protein MLP1 homolog||protein MLP1 homolog
XM_016719800.1	107873079	LOC107873079	494.638	255.954	1.02431	5.3341e-07	up	photosystem I reaction center subunit II%2C chloroplastic
XM_016716349.1	107869983	LOC107869983	24.8689	12.8954	1.02114	6.23211e-06	up	lycopene beta cyclase%2C chloroplastic/chromoplastic||lycopene beta cyclase%2C chloroplastic/chromoplastic%2C transcript variant X1||lycopene beta cyclase%2C chloroplastic/chromoplastic%2C transcript variant X2
XM_016716988.1	107870454	LOC107870454	30.91	16.0189	1.02012	2.31577e-05	up	pentatricopeptide repeat-containing protein At5g13770%2C chloroplastic
XM_016700011.1	107855028	LOC107855028	203.644	105.672	1.02	8.62529e-08	up	protochlorophyllide reductase||protochlorophyllide reductase%2C transcript variant X1||protochlorophyllide reductase%2C transcript variant X2||protochlorophyllide reductase%2C transcript variant X3
XM_016701763.1	107856791	LOC107856791	70.8194	36.7315	1.01938	1.91832e-09	up	protein THYLAKOID FORMATION1%2C chloroplastic
XM_016708785.1	107863035	LOC107863035	65.1225	33.808	1.01931	2.89014e-10	up	glutamate-1-semialdehyde 2%2C1-aminomutase%2C chloroplastic
XR_001673172.1	107867402	LOC107867402	28.1255	14.2351	1.01865	0.000332041	up	uncharacterized LOC107867402%2C transcript variant X1||uncharacterized LOC107867402%2C transcript variant X2||uncharacterized LOC107867402%2C transcript variant X3||uncharacterized LOC107867402%2C transcript variant X4||uncharacterized LOC107867402%2C transcript variant X5||uncharacterized LOC107867402%2C transcript variant X6||uncharacterized LOC107867402%2C transcript variant X7||uncharacterize…
XM_016708544.1	107862847	LOC107862847	215.713	112.404	1.01466	5.57462e-09	up	UV-B-induced protein At3g17800%2C chloroplastic
XM_016724995.1	107878110	LOC107878110	43.1977	22.5518	1.01385	2.24065e-07	up	uncharacterized protein sll1770||uncharacterized protein sll1770%2C transcript variant X1||uncharacterized protein sll1770%2C transcript variant X2
XM_016712903.1	107866891	LOC107866891	6.0274	3.00116	1.01348	0.000882895	up	rhodanese-like domain-containing protein 4A%2C chloroplastic
XM_016698108.1	107853096	LOC107853096	13.4431	7.02994	1.01315	2.97513e-05	up	protein tas
XM_016721980.1	107875316	LOC107875316	200.587	105.085	1.00505	8.41749e-06	up	photosystem I reaction center subunit IV A%2C chloroplastic
XM_016686173.1	107842371	LOC107842371	28.2979	14.8662	1.00235	3.90233e-06	up	early nodulin-like protein 2
XM_016722300.1	107875543	LOC107875543	126.926	66.9482	1.00168	1.25874e-05	up	heat shock cognate 70 kDa protein 1
XM_016687289.1	107843111	LOC107843111	15.9404	8.37206	1.0014	5.45525e-06	up	RNA polymerase sigma factor sigF%2C chloroplastic isoform X1||RNA polymerase sigma factor sigF%2C chloroplastic isoform X2||RNA polymerase sigma factor sigF%2C chloroplastic%2C transcript variant X1||RNA polymerase sigma factor sigF%2C chloroplastic%2C transcript variant X2
XM_016717721.1	107870982	LOC107870982	17.7494	9.32507	1.00064	2.36272e-07	up	probable inactive shikimate kinase like 2%2C chloroplastic
XM_016688502.1	107844032	LOC107844032	308.318	162.473	1.00027	5.02609e-06	up	photosystem II core complex proteins psbY%2C chloroplastic
XM_016719820.1	107873095	LOC107873095	71.5309	37.6693	0.999427	3.37829e-08	up	putative pterin-4-alpha-carbinolamine dehydratase
XM_016699132.1	107854138	LOC107854138	9.39706	4.95541	0.998496	0.000912708	up	salicylic acid-binding protein 2
XM_016683773.1	107840055	LOC107840055	12.4912	6.57722	0.998428	2.22796e-05	up	7-deoxyloganetin glucosyltransferase-like
XM_016719552.1	107872896	LOC107872896	51.7802	27.2851	0.996429	3.34546e-08	up	uncharacterized LOC107872896||uncharacterized protein LOC107872896
XM_016705087.1	107859925	LOC107859925	226.534	119.917	0.996367	4.32379e-06	up	galactinol synthase 2
XM_016689894.1	107845528	LOC107845528	58.3281	30.7036	0.996365	1.70968e-05	up	protein PLASTID MOVEMENT IMPAIRED 1
XM_016690073.1	107845643	LOC107845643	69.8855	36.8947	0.995558	4.26721e-10	up	protein LHCP TRANSLOCATION DEFECT
XM_016722609.1	107875773	LOC107875773	23.6678	12.5087	0.995178	2.44384e-09	up	ribosome-binding factor PSRP1%2C chloroplastic
XM_016686926.1	107842885	LOC107842885	67.0351	35.3742	0.994839	2.87763e-10	up	uncharacterized protein At5g02240-like
XM_016683280.1	107839686	LOC107839686	102.618	54.1365	0.994381	4.74688e-11	up	50S ribosomal protein L1%2C chloroplastic-like
XM_016703511.1	107858734	LOC107858734	13.1735	7.25518	0.992105	0.00114691	up	uncharacterized LOC107858734||uncharacterized protein LOC107858734
XM_016708036.1	107862446	LOC107862446	20.6848	10.9781	0.989447	2.62185e-08	up	pyridoxine/pyridoxamine 5'-phosphate oxidase 1%2C chloroplastic-like
XM_016707838.1	107862309	LOC107862309	95.5706	50.7757	0.987735	6.57681e-07	up	uncharacterized LOC107862309||uncharacterized protein LOC107862309
XM_016717315.1	107870707	LOC107870707	5.60395	2.93171	0.987592	0.000377398	up	putative zinc finger protein At1g68190 isoform X1||putative zinc finger protein At1g68190 isoform X2||putative zinc finger protein At1g68190%2C transcript variant X1||putative zinc finger protein At1g68190%2C transcript variant X2||putative zinc finger protein At1g68190%2C transcript variant X3||putative zinc finger protein At1g68190%2C transcript variant X4||putative zinc finger protein At1g6819…
XM_016690020.1	107845600	LOC107845600	108.702	57.7608	0.985624	3.49869e-08	up	thioredoxin-1-like
XM_016708272.1	107862640	LOC107862640	24.8002	13.1888	0.985054	1.65517e-06	up	haloacid dehalogenase-like hydrolase domain-containing protein At3g48420
XM_016709829.1	107863725	LOC107863725	45.0802	24.0146	0.984613	7.50279e-08	up	rhodanese-like domain-containing protein 9%2C chloroplastic
XM_016705683.1	107860359	LOC107860359	498.543	265.544	0.983268	6.64799e-08	up	oxygen-evolving enhancer protein 1%2C chloroplastic
XM_016691050.1	107846748	LOC107846748	115.621	61.6836	0.981595	1.15134e-08	up	uncharacterized LOC107846748%2C transcript variant X1||uncharacterized LOC107846748%2C transcript variant X2||uncharacterized protein LOC107846748
XM_016687508.1	107843250	LOC107843250	58.4068	31.1632	0.979833	5.70714e-08	up	signal recognition particle 54 kDa protein%2C chloroplastic
XM_016713946.1	107867624	LOC107867624	12.9678	6.89049	0.979435	0.000929624	up	aspartic proteinase nepenthesin-1
XM_016709404.1	107863476	LOC107863476	80.8264	43.1804	0.97824	1.41841e-09	up	uncharacterized aarF domain-containing protein kinase At5g05200%2C chloroplastic
XM_016724954.1	107878078	LOC107878078	42.0045	17.662	0.978074	6.2516e-05	up	uncharacterized oxidoreductase At1g06690%2C chloroplastic
XM_016720539.1	107873619	LOC107873619	93.0665	49.8004	0.977063	2.07834e-08	up	putative UDP-rhamnose:rhamnosyltransferase 1
XM_016692768.1	107848091	LOC107848091	17.9845	9.50544	0.974995	0.000137562	up	uncharacterized LOC107848091||uncharacterized protein LOC107848091
XM_016703672.1	107858870	LOC107858870	37.3083	20.0192	0.973863	2.32348e-05	up	uncharacterized LOC107858870||uncharacterized protein LOC107858870
XM_016690120.1	107845675	LOC107845675	18.4716	9.90458	0.973181	2.44154e-07	up	protein TIC 62%2C chloroplastic
XM_016694748.1	107850321	LOC107850321	13.6071	5.84385	0.972093	0.00118546	up	sufE-like protein 1%2C chloroplastic/mitochondrial isoform X1||sufE-like protein 1%2C chloroplastic/mitochondrial isoform X2||sufE-like protein 1%2C chloroplastic/mitochondrial isoform X3||sufE-like protein 1%2C chloroplastic/mitochondrial isoform X4||sufE-like protein 1%2C chloroplastic/mitochondrial%2C transcript variant X1||sufE-like protein 1%2C chloroplastic/mitochondrial%2C transcript varia…
XM_016717465.1	107870812	LOC107870812	19.415	10.442	0.970706	0.00106898	up	uncharacterized LOC107870812%2C transcript variant X1||uncharacterized LOC107870812%2C transcript variant X2||uncharacterized LOC107870812%2C transcript variant X3||uncharacterized LOC107870812%2C transcript variant X4||uncharacterized protein LOC107870812 isoform X1||uncharacterized protein LOC107870812 isoform X2||uncharacterized protein LOC107870812 isoform X3||uncharacterized protein LOC10787…
XM_016718089.1	107871228	LOC107871228	36.2836	19.4614	0.969441	0.000143146	up	kirola-like
XM_016693464.1	107848686	LOC107848686	169.663	91.2789	0.969284	7.88484e-06	up	stromal 70 kDa heat shock-related protein%2C chloroplastic-like
XM_016682497.1	107839128	LOC107839128	28.7348	15.4115	0.966426	0.000413864	up	thylakoid lumenal 19 kDa protein%2C chloroplastic
XM_016696156.1	107851217	LOC107851217	60.2183	32.6375	0.966401	7.17086e-08	up	probable GTP diphosphokinase CRSH%2C chloroplastic
XM_016693333.1	107848540	LOC107848540	3.90537	2.10518	0.964385	0.000259845	up	outer envelope protein 80%2C chloroplastic
XM_016712901.1	107866890	LOC107866890	52.0012	28.0759	0.963691	5.66944e-09	up	uncharacterized LOC107866890||uncharacterized protein LOC107866890
XM_016703287.1	107858555	LOC107858555	380.47	199.75	0.959746	4.24676e-09	up	LOW QUALITY PROTEIN: uncharacterized protein LOC107858555||uncharacterized LOC107858555
XM_016697087.1	107852034	LOC107852034	250.199	135.613	0.957359	4.99127e-08	up	heme-binding protein 2-like
XM_016713228.1	107867117	LOC107867117	9.26387	5.00924	0.956467	9.14388e-05	up	probable disease resistance protein At4g33300
XM_016683627.1	107839951	LOC107839951	13.8403	8.21175	0.955726	0.000431227	up	probable plastid-lipid-associated protein 4%2C chloroplastic isoform X1||probable plastid-lipid-associated protein 4%2C chloroplastic isoform X2||probable plastid-lipid-associated protein 4%2C chloroplastic%2C transcript variant X1||probable plastid-lipid-associated protein 4%2C chloroplastic%2C transcript variant X2
XM_016722246.1	107875505	LOC107875505	687.431	373.019	0.95447	7.50926e-06	up	17.7 kDa class I heat shock protein-like
XM_016717182.1	107870601	LOC107870601	21.5885	11.8813	0.953661	3.86577e-05	up	uncharacterized LOC107870601||uncharacterized protein LOC107870601
XM_016682878.1	107839405	LOC107839405	9.2023	4.34577	0.95224	0.0006589	up	LOW QUALITY PROTEIN: uncharacterized protein LOC107839405||uncharacterized LOC107839405
XM_016705680.1	107860356	LOC107860356	48.4288	26.3634	0.94913	5.41123e-05	up	uncharacterized LOC107860356||uncharacterized protein LOC107860356
XM_016718322.1	107871393	LOC107871393	24.1099	11.8436	0.948158	0.000191747	up	uncharacterized protein SYNPCC7002_A1590 isoform X1||uncharacterized protein SYNPCC7002_A1590 isoform X2||uncharacterized protein SYNPCC7002_A1590%2C transcript variant X1||uncharacterized protein SYNPCC7002_A1590%2C transcript variant X2
XM_016687420.1	107843200	LOC107843200	332.53	181.446	0.947208	3.53652e-06	up	photosystem II reaction center W protein%2C chloroplastic-like
XM_016708340.1	107862701	LOC107862701	18.5729	10.1381	0.946551	7.19138e-08	up	protein PLASTID TRANSCRIPTIONALLY ACTIVE 10-like
XM_016713934.1	107867615	LOC107867615	66.0296	36.2133	0.946013	0.000760196	up	small heat shock protein%2C chloroplastic-like
XM_016683432.1	107839798	LOC107839798	24.4997	13.4007	0.943299	1.13676e-07	up	2-C-methyl-D-erythritol 4-phosphate cytidylyltransferase%2C chloroplastic
XM_016708859.1	107863092	LOC107863092	25.762	14.0467	0.941433	1.09985e-05	up	protein phosphatase 2C 57 isoform X1||protein phosphatase 2C 57 isoform X2||protein phosphatase 2C 57%2C transcript variant X1||protein phosphatase 2C 57%2C transcript variant X2
XM_016725607.1	107878568	LOC107878568	50.2536	27.6017	0.939498	8.624e-06	up	B-box zinc finger protein 22
XM_016694641.1	107850239	LOC107850239	208.973	114.803	0.937493	2.06575e-07	up	malate dehydrogenase [NADP]%2C chloroplastic
XM_016687977.1	107843634	LOC107843634	47.4239	26.0157	0.936785	0.000131606	up	peroxiredoxin-2E-2%2C chloroplastic
XM_016719763.1	107873057	LOC107873057	30.7625	16.8953	0.93594	1.45482e-06	up	uncharacterized LOC107873057||uncharacterized protein LOC107873057
XM_016694390.1	107849846	LOC107849846	18.0582	9.93785	0.935925	5.04601e-07	up	carboxyl-terminal-processing peptidase 2%2C chloroplastic
XM_016710922.1	107864526	LOC107864526	20.0881	11.0579	0.934603	4.43633e-08	up	GDT1-like protein 2%2C chloroplastic
XM_016724273.1	107877591	LOC107877591	10.0414	5.5198	0.934181	9.86237e-07	up	uncharacterized LOC107877591%2C transcript variant X1||uncharacterized LOC107877591%2C transcript variant X2||uncharacterized LOC107877591%2C transcript variant X3||uncharacterized LOC107877591%2C transcript variant X4||uncharacterized LOC107877591%2C transcript variant X5||uncharacterized protein LOC107877591 isoform X1||uncharacterized protein LOC107877591 isoform X2||uncharacterized protein LO…
XM_016726048.1	107878876	LOC107878876	10.9119	6.00232	0.933956	0.000185735	up	LOW QUALITY PROTEIN: outer envelope pore protein 16-2%2C chloroplastic||outer envelope pore protein 16-2%2C chloroplastic
XM_016709654.1	107863634	LOC107863634	34.9303	19.2349	0.933419	3.19847e-06	up	photosynthetic NDH subunit of subcomplex B 2%2C chloroplastic
XM_016716140.1	107869639	LOC107869639	12.2501	6.73874	0.933224	6.44081e-05	up	uncharacterized LOC107869639||uncharacterized protein LOC107869639
XM_016683411.1	107839780	LOC107839780	218.758	120.945	0.933194	0.000225449	up	ferric reduction oxidase 7%2C chloroplastic-like
XM_016707464.1	107862027	LOC107862027	31.9995	17.6292	0.932868	4.99187e-09	up	COBW domain-containing protein 1
XM_016708235.1	107862603	LOC107862603	4.09019	2.2618	0.929899	0.00050662	up	quinolinate synthase%2C chloroplastic
XM_016714086.1	107867717	LOC107867717	4.72894	2.56571	0.928143	0.00149908	up	uncharacterized LOC107867717%2C transcript variant X1||uncharacterized LOC107867717%2C transcript variant X2||uncharacterized LOC107867717%2C transcript variant X3||uncharacterized protein LOC107867717 isoform X1||uncharacterized protein LOC107867717 isoform X2||uncharacterized protein LOC107867717 isoform X3
XM_016682996.1	107839489	LOC107839489	6.34343	3.50622	0.92669	0.000969423	up	pentatricopeptide repeat-containing protein At5g03800
XM_016687814.1	107843504	LOC107843504	33.4732	18.6761	0.925483	1.77298e-06	up	uncharacterized LOC107843504%2C transcript variant X1||uncharacterized LOC107843504%2C transcript variant X2||uncharacterized protein LOC107843504
XM_016719108.1	107872354	LOC107872354	14.871	8.24609	0.924262	7.03332e-05	up	cytochrome P450 704C1-like isoform X1||cytochrome P450 704C1-like isoform X2||cytochrome P450 704C1-like isoform X3||cytochrome P450 704C1-like%2C transcript variant X1||cytochrome P450 704C1-like%2C transcript variant X2||cytochrome P450 704C1-like%2C transcript variant X3
XM_016687264.1	107843095	LOC107843095	32.3012	20.6907	0.92384	9.12368e-08	up	50S ribosomal protein L35%2C chloroplastic-like||50S ribosomal protein L35%2C chloroplastic-like%2C transcript variant X1||50S ribosomal protein L35%2C chloroplastic-like%2C transcript variant X2
XM_016726077.1	107878903	LOC107878903	17.8887	9.92626	0.921742	6.39919e-05	up	pentatricopeptide repeat-containing protein At1g79080%2C chloroplastic
XM_016724326.1	107877631	LOC107877631	61.1037	33.9288	0.920467	3.09018e-05	up	NADP-dependent glyceraldehyde-3-phosphate dehydrogenase
XR_001669828.1	107853614	LOC107853614	14.1144	7.86322	0.919835	0.000644575	up	chlorophyllase-2%2C chloroplastic||chlorophyllase-2%2C chloroplastic%2C transcript variant X1||chlorophyllase-2%2C chloroplastic%2C transcript variant X2
XM_016692774.1	107848098	LOC107848098	44.0246	24.4982	0.919323	3.88177e-09	up	DEAD-box ATP-dependent RNA helicase 22 isoform X1||DEAD-box ATP-dependent RNA helicase 22 isoform X2||DEAD-box ATP-dependent RNA helicase 22%2C transcript variant X1||DEAD-box ATP-dependent RNA helicase 22%2C transcript variant X2
XM_016682060.1	107838835	LOC107838835	27.9661	15.5552	0.917999	4.09246e-08	up	aminoacyl tRNA synthase complex-interacting multifunctional protein 1
XM_016710941.1	107864541	LOC107864541	114.48	63.944	0.916966	1.96139e-07	up	beta-amylase 1%2C chloroplastic isoform X1||beta-amylase 1%2C chloroplastic isoform X2||beta-amylase 1%2C chloroplastic%2C transcript variant X1||beta-amylase 1%2C chloroplastic%2C transcript variant X2
XM_016701047.1	107856052	LOC107856052	22.5171	12.5596	0.915245	4.95919e-08	up	GTP-binding protein At2g22870||LOW QUALITY PROTEIN: GTP-binding protein At2g22870
XM_016713922.1	107867608	LOC107867608	188.74	105.639	0.915037	0.000109826	up	small heat shock protein%2C chloroplastic
XR_001675439.1	107873585	LOC107873585	11.0155	5.69525	0.914236	0.000640935	up	probable protein phosphatase 2C 26 isoform X1||probable protein phosphatase 2C 26 isoform X2||probable protein phosphatase 2C 26%2C transcript variant X1||probable protein phosphatase 2C 26%2C transcript variant X2||probable protein phosphatase 2C 26%2C transcript variant X3
XM_016712899.1	107866888	LOC107866888	33.0614	18.4956	0.911664	9.67402e-07	up	protein SPA%2C chloroplastic
XM_016708222.1	107862595	LOC107862595	45.6446	25.5123	0.911324	1.94082e-06	up	elongation factor TuA%2C chloroplastic
XM_016706017.1	107860610	LOC107860610	31.9851	17.9226	0.908631	4.36938e-07	up	uncharacterized LOC107860610||uncharacterized protein LOC107860610
XM_016682503.1	107839138	LOC107839138	29.6245	16.0788	0.907749	4.82299e-05	up	probable plastid-lipid-associated protein 10%2C chloroplastic isoform X1||probable plastid-lipid-associated protein 10%2C chloroplastic isoform X2||probable plastid-lipid-associated protein 10%2C chloroplastic%2C transcript variant X1||probable plastid-lipid-associated protein 10%2C chloroplastic%2C transcript variant X2
XM_016726024.1	107878864	LOC107878864	11.3686	6.39184	0.905651	3.22116e-06	up	actin-related protein 8
XM_016719490.1	107872850	LOC107872850	4.86797	2.85598	0.904528	0.000159792	up	lactation elevated protein 1 isoform X1||lactation elevated protein 1 isoform X2||lactation elevated protein 1 isoform X3||lactation elevated protein 1 isoform X4||lactation elevated protein 1 isoform X5||lactation elevated protein 1 isoform X8||lactation elevated protein 1%2C transcript variant X1||lactation elevated protein 1%2C transcript variant X2||lactation elevated protein 1%2C transcript …
XM_016709910.1	107863778	LOC107863778	547.295	307.982	0.903922	7.19572e-06	up	chlorophyll a-b binding protein 13%2C chloroplastic
XM_016682982.1	107839481	LOC107839481	28.0214	15.7364	0.903917	0.00151426	up	rubredoxin
XM_016707203.1	107861832	LOC107861832	55.9628	29.3116	0.903782	1.98814e-05	up	30S ribosomal protein S17%2C chloroplastic
XM_016710291.1	107864038	LOC107864038	36.2333	20.3922	0.902382	2.6851e-07	up	blue-light photoreceptor PHR2
XM_016689272.1	107844958	LOC107844958	11.5091	6.47709	0.901954	0.00148625	up	macrophage migration inhibitory factor homolog
XM_016684031.1	107840232	LOC107840232	108.723	61.2242	0.901895	1.02797e-08	up	stress enhanced protein 1%2C chloroplastic
XM_016695797.1	107850937	LOC107850937	57.016	32.159	0.899953	5.57026e-08	up	probable serine/threonine-protein kinase kinX
XM_016686404.1	107842508	LOC107842508	7.58008	4.27815	0.899282	4.95583e-05	up	bifunctional 3-dehydroquinate dehydratase/shikimate dehydrogenase%2C chloroplastic isoform X1||bifunctional 3-dehydroquinate dehydratase/shikimate dehydrogenase%2C chloroplastic isoform X2||bifunctional 3-dehydroquinate dehydratase/shikimate dehydrogenase%2C chloroplastic%2C transcript variant X1||bifunctional 3-dehydroquinate dehydratase/shikimate dehydrogenase%2C chloroplastic%2C transcript var…
XM_016706956.1	107861648	LOC107861648	291.603	165.279	0.899119	0.000247708	up	17.4 kDa class III heat shock protein
XM_016710934.1	107864536	LOC107864536	16.6035	9.37506	0.896934	2.36423e-07	up	7-hydroxymethyl chlorophyll a reductase%2C chloroplastic
XM_016721938.1	107875287	LOC107875287	5.45524	3.09075	0.896916	0.00137536	up	methyltransferase-like protein 7B isoform X1||methyltransferase-like protein 7B isoform X2||methyltransferase-like protein 7B isoform X4||methyltransferase-like protein 7B%2C transcript variant X1||methyltransferase-like protein 7B%2C transcript variant X2||methyltransferase-like protein 7B%2C transcript variant X3||methyltransferase-like protein 7B%2C transcript variant X4||uncharacterized prote…
XM_016712737.1	107866774	LOC107866774	355.756	201.312	0.896115	7.42991e-08	up	glyceraldehyde-3-phosphate dehydrogenase B%2C chloroplastic
XM_016684916.1	107840956	LOC107840956	72.2879	40.9565	0.894927	2.88821e-07	up	serine acetyltransferase 5
XM_016704673.1	107859617	LOC107859617	13.9389	7.88134	0.894373	8.56722e-07	up	leucine--tRNA ligase%2C chloroplastic/mitochondrial
XM_016726574.1	107879547	LOC107879547	556.972	315.345	0.893448	2.41319e-05	up	chlorophyll a-b binding protein CP26%2C chloroplastic
XM_016692967.1	107848255	LOC107848255	76.0082	43.0671	0.893073	4.57192e-07	up	protein HHL1%2C chloroplastic
XM_016725189.1	107878266	LOC107878266	12.3465	7.01263	0.890201	0.000130063	up	beta-amylase isoform X1||beta-amylase isoform X2||beta-amylase%2C transcript variant X1||beta-amylase%2C transcript variant X2||beta-amylase%2C transcript variant X3
XM_016705814.1	107860446	LOC107860446	7.31319	4.15364	0.890086	0.000434735	up	ninja-family protein AFP3
XM_016685049.1	107841041	LOC107841041	81.6529	46.4193	0.888898	1.89635e-05	up	fe-S cluster assembly factor HCF101%2C chloroplastic
XM_016724592.1	107877838	LOC107877838	7.58588	4.3175	0.888614	0.000354138	up	lupeol synthase-like isoform X1||lupeol synthase-like isoform X2||lupeol synthase-like isoform X3||lupeol synthase-like%2C transcript variant X1||lupeol synthase-like%2C transcript variant X2||lupeol synthase-like%2C transcript variant X3
XM_016689614.1	107845345	LOC107845345	66.8319	38.4309	0.885973	4.26797e-08	up	probable aminotransferase TAT2 isoform X1||probable aminotransferase TAT2 isoform X2||probable aminotransferase TAT2%2C transcript variant X1||probable aminotransferase TAT2%2C transcript variant X2||probable aminotransferase TAT2%2C transcript variant X3
XM_016709024.1	107863207	LOC107863207	284.084	162.561	0.884234	0.000479429	up	heat shock protein 83-like
XM_016698092.1	107853078	LOC107853078	26.6498	15.1937	0.883995	0.00112559	up	2-keto-3-deoxy-L-rhamnonate aldolase
XM_016683924.1	107840171	LOC107840171	103.887	59.4139	0.883271	9.9404e-05	up	probable zinc metallopeptidase EGY3%2C chloroplastic
XM_016726049.1	107878881	LOC107878881	194.989	111.444	0.881609	1.31427e-07	up	phosphoglycerate kinase%2C chloroplastic
XM_016684404.1	107840520	LOC107840520	14.3052	8.20205	0.880802	0.00013821	up	pentatricopeptide repeat-containing protein MRL1%2C chloroplastic isoform X1||pentatricopeptide repeat-containing protein MRL1%2C chloroplastic isoform X2||pentatricopeptide repeat-containing protein MRL1%2C chloroplastic isoform X3||pentatricopeptide repeat-containing protein MRL1%2C chloroplastic%2C transcript variant X1||pentatricopeptide repeat-containing protein MRL1%2C chloroplastic%2C tran…
XM_016683855.1	107840119	LOC107840119	138.239	78.9066	0.880615	7.08326e-06	up	malate dehydrogenase%2C glyoxysomal
XM_016706919.1	107861625	LOC107861625	50.6568	28.9694	0.8798	1.8966e-08	up	15-cis-phytoene desaturase%2C chloroplastic/chromoplastic||15-cis-phytoene desaturase%2C chloroplastic/chromoplastic%2C transcript variant X1||15-cis-phytoene desaturase%2C chloroplastic/chromoplastic%2C transcript variant X2||15-cis-phytoene desaturase%2C chloroplastic/chromoplastic%2C transcript variant X3
XM_016720232.1	107873390	LOC107873390	32.2591	18.4847	0.877037	1.91968e-07	up	ferredoxin-2||ferredoxin-2%2C transcript variant X1||ferredoxin-2%2C transcript variant X2||ferredoxin-2%2C transcript variant X3
XR_001673328.1	107867784	LOC107867784	3.39428	1.94701	0.876361	0.000693969	up	pentatricopeptide repeat-containing protein At3g22150%2C chloroplastic||pentatricopeptide repeat-containing protein At3g22150%2C chloroplastic%2C transcript variant X1||pentatricopeptide repeat-containing protein At3g22150%2C chloroplastic%2C transcript variant X2||pentatricopeptide repeat-containing protein At3g22150%2C chloroplastic%2C transcript variant X3||pentatricopeptide repeat-containing …
XM_016723675.1	107876837	LOC107876837	11.4397	6.56465	0.873649	1.63795e-07	up	beta-glucosidase 40
XM_016701650.1	107856678	LOC107856678	148.212	85.1021	0.873413	9.99976e-07	up	temperature-induced lipocalin-1-like
XM_016704580.1	107859535	LOC107859535	565.796	325.863	0.870321	2.03712e-06	up	oxygen-evolving enhancer protein 3-2%2C chloroplastic
XM_016726070.1	107878899	LOC107878899	9.68631	5.60475	0.864922	9.78642e-06	up	ribosome-binding ATPase YchF isoform X1||ribosome-binding ATPase YchF isoform X2||ribosome-binding ATPase YchF%2C transcript variant X1||ribosome-binding ATPase YchF%2C transcript variant X2
XM_016706166.1	107860710	LOC107860710	19.0485	11.0002	0.864367	0.000248747	up	pentatricopeptide repeat-containing protein At3g46610-like
XM_016725084.1	107878169	LOC107878169	29.6427	17.1309	0.863471	3.45959e-05	up	uncharacterized LOC107878169%2C transcript variant X1||uncharacterized LOC107878169%2C transcript variant X2||uncharacterized protein LOC107878169
XM_016707603.1	107862137	LOC107862137	29.3647	16.9572	0.863007	8.67197e-05	up	nudix hydrolase 18%2C mitochondrial-like isoform X1||nudix hydrolase 18%2C mitochondrial-like isoform X2||nudix hydrolase 18%2C mitochondrial-like%2C transcript variant X1||nudix hydrolase 18%2C mitochondrial-like%2C transcript variant X2
XM_016703871.1	107859018	LOC107859018	34.8506	20.1813	0.862228	8.65636e-07	up	probable choline kinase 2
XM_016720250.1	107873403	LOC107873403	648.712	376.836	0.862008	0.000284035	up	heat shock protein 83
XM_016711088.1	107864652	LOC107864652	10.9009	6.31148	0.86132	0.000385022	up	phosphoglycerate mutase-like protein AT74
XM_016692501.1	107847904	LOC107847904	20.9893	12.1399	0.860729	7.2954e-05	up	UDP-glucose flavonoid 3-O-glucosyltransferase 6-like
XM_016705873.1	107860495	LOC107860495	35.0203	20.2887	0.85863	3.22664e-05	up	chorismate mutase 1%2C chloroplastic
XM_016699195.1	107854193	LOC107854193	33.0843	19.2153	0.857875	1.0284e-05	up	inorganic phosphate transporter 2-1%2C chloroplastic
XM_016703392.1	107858644	LOC107858644	40.8699	23.6098	0.857176	3.18733e-05	up	ADP-ribosylation factor-like protein 8A isoform X1||ADP-ribosylation factor-like protein 8A isoform X2||ADP-ribosylation factor-like protein 8A%2C transcript variant X1||ADP-ribosylation factor-like protein 8A%2C transcript variant X2
XM_016705559.1	107860271	LOC107860271	9.83501	5.84447	0.857005	0.000544378	up	uncharacterized LOC107860271||uncharacterized protein LOC107860271
XM_016688022.1	107843662	LOC107843662	7.7691	4.35425	0.855726	0.002303	up	uncharacterized LOC107843662%2C transcript variant X1||uncharacterized LOC107843662%2C transcript variant X2||uncharacterized LOC107843662%2C transcript variant X3||uncharacterized LOC107843662%2C transcript variant X4||uncharacterized protein LOC107843662
XM_016710460.1	107864173	LOC107864173	32.1538	18.7038	0.855521	3.1654e-06	up	1%2C2-dihydroxy-3-keto-5-methylthiopentene dioxygenase 1 isoform X1||1%2C2-dihydroxy-3-keto-5-methylthiopentene dioxygenase 1 isoform X2||1%2C2-dihydroxy-3-keto-5-methylthiopentene dioxygenase 1%2C transcript variant X1||1%2C2-dihydroxy-3-keto-5-methylthiopentene dioxygenase 1%2C transcript variant X2
XM_016697634.1	107852603	LOC107852603	20.7366	12.1961	0.854128	3.8734e-06	up	protein CHROMATIN REMODELING 8 isoform X1||protein CHROMATIN REMODELING 8 isoform X2||protein CHROMATIN REMODELING 8%2C transcript variant X1||protein CHROMATIN REMODELING 8%2C transcript variant X2||protein CHROMATIN REMODELING 8%2C transcript variant X3
XM_016688190.1	107843798	LOC107843798	6.91338	4.02574	0.853527	0.000138249	up	probable plastid-lipid-associated protein 13%2C chloroplastic isoform X1||probable plastid-lipid-associated protein 13%2C chloroplastic isoform X2||probable plastid-lipid-associated protein 13%2C chloroplastic%2C transcript variant X1||probable plastid-lipid-associated protein 13%2C chloroplastic%2C transcript variant X2
XM_016681930.1	107838745	LOC107838745	20.1429	14.0733	0.852003	0.000355388	up	protein SLOW GREEN 1%2C chloroplastic
XM_016697895.1	107852853	LOC107852853	5.30832	3.09882	0.85112	0.000696341	up	multicopper oxidase LPR1-like
XM_016710216.1	107863982	LOC107863982	17.0373	9.95421	0.850191	0.00122329	up	CASP-like protein 1E2
XR_001671607.1	107860819	LOC107860819	31.1739	18.2733	0.849453	4.43932e-05	up	probable inactive shikimate kinase like 1%2C chloroplastic isoform X1||probable inactive shikimate kinase like 1%2C chloroplastic isoform X2||probable inactive shikimate kinase like 1%2C chloroplastic%2C transcript variant X1||probable inactive shikimate kinase like 1%2C chloroplastic%2C transcript variant X2||probable inactive shikimate kinase like 1%2C chloroplastic%2C transcript variant X3||pr…
XM_016695680.1	107850881	LOC107850881	8.43421	4.96771	0.848237	9.96289e-05	up	pentatricopeptide repeat-containing protein At4g16390%2C chloroplastic
XM_016682187.1	107838915	LOC107838915	100.406	58.8049	0.845875	3.00092e-06	up	50S ribosomal protein L3%2C chloroplastic
XM_016715373.1	107868693	LOC107868693	16.822	9.84943	0.845666	8.69991e-07	up	protein NETWORKED 4A||protein NETWORKED 4A%2C transcript variant X1||protein NETWORKED 4A%2C transcript variant X2||protein NETWORKED 4A%2C transcript variant X3||protein NETWORKED 4A%2C transcript variant X4
XM_016710937.1	107864539	LOC107864539	15.1756	8.92178	0.841742	0.000169656	up	malate dehydrogenase%2C chloroplastic-like isoform X1||malate dehydrogenase%2C chloroplastic-like isoform X2||malate dehydrogenase%2C chloroplastic-like%2C transcript variant X1||malate dehydrogenase%2C chloroplastic-like%2C transcript variant X2
XM_016724229.1	107877560	LOC107877560	9.43005	5.56409	0.839625	8.11685e-05	up	uncharacterized protein Cbei_0202 isoform X1||uncharacterized protein Cbei_0202 isoform X2||uncharacterized protein Cbei_0202%2C transcript variant X1||uncharacterized protein Cbei_0202%2C transcript variant X2
XM_016725804.1	107878711	LOC107878711	96.2542	56.5809	0.839165	4.84873e-07	up	uncharacterized LOC107878711||uncharacterized protein LOC107878711
XM_016687039.1	107842959	LOC107842959	36.6953	21.4886	0.837806	1.61121e-05	up	nifU-like protein 3%2C chloroplastic||nifU-like protein 3%2C chloroplastic%2C transcript variant X1||nifU-like protein 3%2C chloroplastic%2C transcript variant X2||nifU-like protein 3%2C chloroplastic%2C transcript variant X3||nifU-like protein 3%2C chloroplastic%2C transcript variant X4||nifU-like protein 3%2C chloroplastic%2C transcript variant X5||nifU-like protein 3%2C chloroplastic%2C transc…
XM_016724311.1	107877616	LOC107877616	34.7229	20.4135	0.837514	0.00147256	up	uncharacterized LOC107877616%2C transcript variant X1||uncharacterized LOC107877616%2C transcript variant X2||uncharacterized protein LOC107877616 isoform X1||uncharacterized protein LOC107877616 isoform X2
XM_016697426.1	107852369	LOC107852369	40.3025	23.7135	0.837489	1.64441e-07	up	pentatricopeptide repeat-containing protein At1g02150
XM_016700969.1	107855971	LOC107855971	35.7548	21.2456	0.836536	6.01526e-06	up	peptidyl-prolyl cis-trans isomerase FKBP20-2%2C chloroplastic isoform X1||peptidyl-prolyl cis-trans isomerase FKBP20-2%2C chloroplastic isoform X2||peptidyl-prolyl cis-trans isomerase FKBP20-2%2C chloroplastic isoform X3||peptidyl-prolyl cis-trans isomerase FKBP20-2%2C chloroplastic%2C transcript variant X1||peptidyl-prolyl cis-trans isomerase FKBP20-2%2C chloroplastic%2C transcript variant X2||p…
XM_016690207.1	107845732	LOC107845732	50.4826	29.8476	0.832612	6.4358e-07	up	30S ribosomal protein S10%2C chloroplastic
XM_016696514.1	107851478	LOC107851478	17.2551	10.2112	0.831717	8.69721e-06	up	SAL1 phosphatase-like
XM_016696177.1	107851233	LOC107851233	18.1797	10.7729	0.82891	0.00094289	up	GATA transcription factor 17-like||GATA transcription factor 17-like%2C transcript variant X1||GATA transcription factor 17-like%2C transcript variant X2
XM_016682009.1	107838807	LOC107838807	58.1718	34.4617	0.828508	1.06091e-06	up	DEAD-box ATP-dependent RNA helicase 3%2C chloroplastic
XM_016723693.1	107876870	LOC107876870	43.6204	25.9357	0.82457	0.000373908	up	translation initiation factor IF-2%2C chloroplastic
XM_016697247.1	107852189	LOC107852189	20.6637	12.25	0.824162	0.00113175	up	uncharacterized LOC107852189||uncharacterized protein LOC107852189
XM_016718509.1	107871572	LOC107871572	168.606	100.625	0.823467	9.26165e-05	up	heat shock cognate 70 kDa protein 2-like
XM_016724852.1	107878008	LOC107878008	103.824	61.7897	0.822528	1.84944e-07	up	20 kDa chaperonin%2C chloroplastic-like isoform X1||20 kDa chaperonin%2C chloroplastic-like isoform X2||20 kDa chaperonin%2C chloroplastic-like%2C transcript variant X1||20 kDa chaperonin%2C chloroplastic-like%2C transcript variant X2
XM_016682840.1	107839385	LOC107839385	31.1869	18.5509	0.821446	2.6109e-07	up	proline--tRNA ligase%2C chloroplastic/mitochondrial
XM_016698943.1	107853960	LOC107853960	20.1822	12.2222	0.821365	0.00138229	up	uncharacterized LOC107853960||uncharacterized protein LOC107853960
XM_016725573.1	107878554	LOC107878554	29.6472	17.6534	0.821349	1.35884e-05	up	probable solanesyl-diphosphate synthase 3%2C chloroplastic
XM_016725559.1	107878538	LOC107878538	102.098	60.7836	0.82083	3.24947e-07	up	probable glutathione S-transferase
XM_016710380.1	107864109	LOC107864109	90.5658	53.9123	0.819668	9.23087e-05	up	heat shock 70 kDa protein 8||heat shock 70 kDa protein 8%2C transcript variant X1||heat shock 70 kDa protein 8%2C transcript variant X2
XM_016715172.1	107868474	LOC107868474	144.525	86.1743	0.819232	3.74599e-08	up	2-methyl-6-phytyl-1%2C4-hydroquinone methyltransferase%2C chloroplastic-like
XM_016694662.1	107850257	LOC107850257	16.159	9.64006	0.819059	7.9341e-06	up	15-cis-zeta-carotene isomerase%2C chloroplastic
XM_016717839.1	107871044	LOC107871044	14.0109	8.35937	0.817277	1.27463e-05	up	glycerol-3-phosphate acyltransferase%2C chloroplastic
XM_016705341.1	107860102	LOC107860102	5.69237	3.37811	0.817081	0.000796878	up	methionyl-tRNA formyltransferase isoform X1||methionyl-tRNA formyltransferase isoform X2||methionyl-tRNA formyltransferase%2C transcript variant X1||methionyl-tRNA formyltransferase%2C transcript variant X2||methionyl-tRNA formyltransferase%2C transcript variant X3||methionyl-tRNA formyltransferase%2C transcript variant X4||methionyl-tRNA formyltransferase%2C transcript variant X5
XM_016691786.1	107847503	LOC107847503	11.1992	6.67028	0.816958	0.000294025	up	indole-3-acetaldehyde oxidase-like
XM_016688251.1	107843849	LOC107843849	20.7395	12.3911	0.816025	1.16662e-06	up	ribonuclease III domain-containing protein RNC1%2C chloroplastic
XM_016707558.1	107862105	LOC107862105	38.289	22.8513	0.815889	1.51837e-06	up	uncharacterized LOC107862105||uncharacterized protein LOC107862105
XM_016708224.1	107862597	LOC107862597	466.441	279.95	0.814096	0.000830513	up	17.3 kDa class II heat shock protein
XM_016709569.1	107863581	LOC107863581	42.1696	25.2768	0.813989	1.67777e-06	up	carboxyl-terminal-processing peptidase 3%2C chloroplastic isoform X1||carboxyl-terminal-processing peptidase 3%2C chloroplastic isoform X2||carboxyl-terminal-processing peptidase 3%2C chloroplastic isoform X3||carboxyl-terminal-processing peptidase 3%2C chloroplastic%2C transcript variant X1||carboxyl-terminal-processing peptidase 3%2C chloroplastic%2C transcript variant X2||carboxyl-terminal-pro…
XM_016683798.1	107840071	LOC107840071	49.254	29.4833	0.813816	6.77864e-07	up	protoporphyrinogen oxidase%2C chloroplastic
XM_016692391.1	107847847	LOC107847847	33.6256	20.0476	0.811701	7.85803e-06	up	methionine aminopeptidase 1B%2C chloroplastic isoform X2||methionine aminopeptidase 1B%2C chloroplastic isoform X3||methionine aminopeptidase 1B%2C chloroplastic%2C transcript variant X1||methionine aminopeptidase 1B%2C chloroplastic%2C transcript variant X2||methionine aminopeptidase 1B%2C chloroplastic%2C transcript variant X3||uncharacterized protein LOC107847847 isoform X1
XM_016687492.1	107843240	LOC107843240	37.9988	22.7478	0.811471	6.169e-06	up	uncharacterized LOC107843240||uncharacterized protein LOC107843240
XM_016720607.1	107873674	LOC107873674	10.162	6.10308	0.810763	0.000294088	up	putative E3 ubiquitin-protein ligase XBAT35||putative E3 ubiquitin-protein ligase XBAT35%2C transcript variant X1||putative E3 ubiquitin-protein ligase XBAT35%2C transcript variant X2
1.35403e+07	13540250	petB	680.37	407.365	0.81051	6.80377e-07	up	cytochrome b6
XM_016683978.1	107840199	LOC107840199	413.642	236.423	0.810354	7.31958e-05	up	17.8 kDa class I heat shock protein-like
XM_016710390.1	107864113	LOC107864113	40.1443	24.1136	0.809681	0.000264907	up	3-oxoacyl-[acyl-carrier-protein] synthase I%2C chloroplastic-like
XM_016686621.1	107842667	LOC107842667	11.0985	6.66992	0.809201	9.79892e-06	up	thylakoid ADP%2CATP carrier protein%2C chloroplastic-like
XM_016716569.1	107870139	LOC107870139	31.0381	18.6912	0.807186	0.00101887	up	15.7 kDa heat shock protein%2C peroxisomal
XM_016692963.1	107848250	LOC107848250	94.8098	57.0161	0.806477	4.95076e-05	up	cytosolic sulfotransferase 12-like
XM_016715417.1	107868769	LOC107868769	422.849	253.958	0.806082	9.14156e-07	up	cytochrome b-like
XM_016684481.1	107840577	LOC107840577	28.394	17.1324	0.804545	1.46054e-05	up	uncharacterized LOC107840577||uncharacterized protein LOC107840577
XM_016684773.1	107840836	LOC107840836	18.086	10.8948	0.804248	6.19934e-07	up	uncharacterized LOC107840836||uncharacterized protein LOC107840836
XM_016709983.1	107863824	LOC107863824	28.3315	17.0618	0.804024	4.59528e-06	up	rho-N domain-containing protein 1%2C chloroplastic
XM_016695669.1	107850870	LOC107850870	22.5824	13.6495	0.799569	3.24667e-06	up	protein TIC 56%2C chloroplastic
XM_016710203.1	107863973	LOC107863973	18.7397	11.1443	0.796674	9.47611e-07	up	protease Do-like 2%2C chloroplastic
XM_016710974.1	107864558	LOC107864558	38.6888	23.0665	0.796058	9.67086e-07	up	glutamyl-tRNA(Gln) amidotransferase subunit B%2C chloroplastic/mitochondrial||glutamyl-tRNA(Gln) amidotransferase subunit B%2C chloroplastic/mitochondrial%2C transcript variant X1||glutamyl-tRNA(Gln) amidotransferase subunit B%2C chloroplastic/mitochondrial%2C transcript variant X2||glutamyl-tRNA(Gln) amidotransferase subunit B%2C chloroplastic/mitochondrial%2C transcript variant X3||glutamyl-tRN…
XM_016711643.1	107865367	LOC107865367	26.0311	15.7304	0.796016	1.82494e-06	up	uncharacterized LOC107865367||uncharacterized protein LOC107865367
XM_016696606.1	107851545	LOC107851545	84.1782	51.1326	0.793967	4.08514e-06	up	UDP-glycosyltransferase 74E2-like
XM_016725558.1	107878537	LOC107878537	226.34	137.293	0.793925	2.5805e-07	up	probable glutathione S-transferase
XM_016704657.1	107859603	LOC107859603	87.4554	53.0929	0.793894	2.36852e-07	up	aminomethyltransferase%2C mitochondrial||aminomethyltransferase%2C mitochondrial%2C transcript variant X1||aminomethyltransferase%2C mitochondrial%2C transcript variant X2
XM_016716445.1	107870053	LOC107870053	31.5982	19.1769	0.793014	6.56634e-07	up	translation factor GUF1 homolog%2C chloroplastic
XM_016691897.1	107847563	LOC107847563	19.5405	11.8413	0.792554	4.53168e-06	up	putative amidase C869.01 isoform X1||putative amidase C869.01 isoform X2||putative amidase C869.01 isoform X3||putative amidase C869.01%2C transcript variant X1||putative amidase C869.01%2C transcript variant X2||putative amidase C869.01%2C transcript variant X3
XM_016693005.1	107848279	LOC107848279	9.30172	5.64005	0.791466	0.000527451	up	feruloyl CoA ortho-hydroxylase 1-like
XM_016701483.1	107856476	LOC107856476	905.042	550.512	0.791433	6.89966e-06	up	oxygen-evolving enhancer protein 2%2C chloroplastic
XM_016723665.1	107876821	LOC107876821	62.8577	38.2504	0.790338	8.48045e-07	up	photosynthetic NDH subunit of lumenal location 5%2C chloroplastic
XM_016691455.1	107847268	LOC107847268	28.8087	17.0494	0.789719	0.000113069	up	alcohol dehydrogenase class-3-like isoform X1||alcohol dehydrogenase class-3-like isoform X2||alcohol dehydrogenase class-3-like%2C transcript variant X1||alcohol dehydrogenase class-3-like%2C transcript variant X2||alcohol dehydrogenase class-3-like%2C transcript variant X3||alcohol dehydrogenase class-3-like%2C transcript variant X4||alcohol dehydrogenase class-3-like%2C transcript variant X5||…
XM_016692171.1	107847725	LOC107847725	40.2556	24.4979	0.789667	6.45503e-06	up	dicarboxylate transporter 1%2C chloroplastic
XM_016701198.1	107856211	LOC107856211	117.974	71.8107	0.789281	1.57216e-06	up	50S ribosomal protein L34%2C chloroplastic-like
XM_016708346.1	107862709	LOC107862709	26.4105	16.0737	0.789258	5.25857e-05	up	nucleoside diphosphate kinase 2%2C chloroplastic
XM_016726082.1	107878908	LOC107878908	1034.87	556.706	0.788541	1.90565e-05	up	photosystem II 10 kDa polypeptide%2C chloroplastic
XM_016705852.1	107860476	LOC107860476	174.702	106.634	0.787455	0.00011061	up	chaperone protein ClpB3%2C chloroplastic
XM_016691826.1	107847527	LOC107847527	353.469	215.847	0.787399	3.58991e-06	up	ruBisCO large subunit-binding protein subunit alpha
XM_016710225.1	107863993	LOC107863993	13.3414	8.12841	0.787199	1.70357e-05	up	peptide chain release factor APG3%2C chloroplastic
XM_016691453.1	107847255	LOC107847255	27.9477	17.0224	0.785054	1.62729e-06	up	uncharacterized LOC107847255%2C transcript variant X1||uncharacterized LOC107847255%2C transcript variant X2||uncharacterized LOC107847255%2C transcript variant X3||uncharacterized protein LOC107847255 isoform X1||uncharacterized protein LOC107847255 isoform X2||uncharacterized protein LOC107847255 isoform X3
XM_016683241.1	107839664	LOC107839664	5.46312	3.3367	0.784468	0.00229333	up	exonuclease DPD1%2C chloroplastic/mitochondrial
XM_016719363.1	107872767	LOC107872767	11.1575	6.83237	0.783821	0.000466516	up	adenylate kinase%2C chloroplastic-like isoform X1||adenylate kinase%2C chloroplastic-like isoform X2||adenylate kinase%2C chloroplastic-like%2C transcript variant X1||adenylate kinase%2C chloroplastic-like%2C transcript variant X2
XM_016706003.1	107860601	LOC107860601	29.0305	17.7346	0.783714	9.38215e-06	up	ferredoxin-thioredoxin reductase catalytic chain%2C chloroplastic
XM_016692510.1	107847910	LOC107847910	16.8344	10.291	0.783351	5.19583e-05	up	ABC transporter G family member 7
XM_016692238.1	107847755	LOC107847755	29.1449	18.0284	0.783306	4.53649e-05	up	NADP-dependent malic enzyme isoform X1||NADP-dependent malic enzyme isoform X2||NADP-dependent malic enzyme isoform X3||NADP-dependent malic enzyme%2C transcript variant X1||NADP-dependent malic enzyme%2C transcript variant X2||NADP-dependent malic enzyme%2C transcript variant X3||NADP-dependent malic enzyme%2C transcript variant X4
XM_016687833.1	107843523	LOC107843523	47.7101	28.3076	0.78312	0.00017519	up	protein REVEILLE 8-like isoform X1||protein REVEILLE 8-like isoform X2||protein REVEILLE 8-like%2C transcript variant X1||protein REVEILLE 8-like%2C transcript variant X2
XM_016694967.1	107850441	LOC107850441	205.912	126.019	0.780401	1.92508e-05	up	ABC transporter F family member 5
XM_016710841.1	107864478	LOC107864478	8.87389	5.43255	0.78023	0.00166934	up	auxin-induced protein PCNT115
XM_016706060.1	107860636	LOC107860636	26.366	13.0459	0.779205	0.00012926	up	uncharacterized LOC107860636||uncharacterized protein LOC107860636
XM_016715187.1	107868485	LOC107868485	105.451	64.6046	0.778814	7.73449e-07	up	uncharacterized LOC107868485||uncharacterized protein LOC107868485
XM_016710087.1	107863871	LOC107863871	5.24428	3.2285	0.778221	0.000626927	up	uncharacterized LOC107863871||uncharacterized protein LOC107863871
XM_016706145.1	107860693	LOC107860693	9.12661	5.59404	0.778204	0.000320843	up	uncharacterized LOC107860693||uncharacterized protein LOC107860693
XM_016725727.1	107878655	LOC107878655	30.6775	18.8531	0.776339	6.39629e-05	up	protein SPA1-RELATED 3-like isoform X3||protein SPA1-RELATED 3-like isoform X4||protein SPA1-RELATED 4-like isoform X1||protein SPA1-RELATED 4-like isoform X2||protein SPA1-RELATED 4-like%2C transcript variant X1||protein SPA1-RELATED 4-like%2C transcript variant X2||protein SPA1-RELATED 4-like%2C transcript variant X3||protein SPA1-RELATED 4-like%2C transcript variant X4
XM_016710424.1	107864138	LOC107864138	88.7219	54.4506	0.77589	0.00135198	up	uncharacterized LOC107864138||uncharacterized protein LOC107864138
XM_016699919.1	107854924	LOC107854924	15.9592	9.81964	0.775514	1.80385e-05	up	probable anion transporter 6%2C chloroplastic
XM_016692602.1	107847975	LOC107847975	20.9139	12.8447	0.775239	0.000372537	up	uncharacterized LOC107847975%2C transcript variant X1||uncharacterized LOC107847975%2C transcript variant X2||uncharacterized protein LOC107847975
XM_016683504.1	107839862	LOC107839862	271.58	167.078	0.77457	5.85729e-07	up	stromal 70 kDa heat shock-related protein%2C chloroplastic
XM_016720247.1	107873401	LOC107873401	111.895	68.8468	0.774508	6.35764e-07	up	beta-carotene hydroxylase 2%2C chloroplastic isoform X1||beta-carotene hydroxylase 2%2C chloroplastic isoform X2||beta-carotene hydroxylase 2%2C chloroplastic%2C transcript variant X1||beta-carotene hydroxylase 2%2C chloroplastic%2C transcript variant X2
XM_016696312.1	107851339	LOC107851339	51.3945	31.6148	0.774109	6.9679e-06	up	glutathione S-transferase-like
XM_016724316.1	107877621	LOC107877621	103.496	63.6556	0.773954	6.16007e-07	up	omega-6 fatty acid desaturase%2C chloroplastic
XM_016690008.1	107845593	LOC107845593	34.5385	21.3104	0.770235	7.48177e-07	up	ycf3-interacting protein 1%2C chloroplastic isoform X1||ycf3-interacting protein 1%2C chloroplastic isoform X2||ycf3-interacting protein 1%2C chloroplastic%2C transcript variant X1||ycf3-interacting protein 1%2C chloroplastic%2C transcript variant X2
XM_016707175.1	107861808	LOC107861808	62.7547	38.7985	0.769517	6.24609e-05	up	ruBisCO large subunit-binding protein subunit beta%2C chloroplastic-like||ruBisCO large subunit-binding protein subunit beta%2C chloroplastic-like%2C transcript variant X1||ruBisCO large subunit-binding protein subunit beta%2C chloroplastic-like%2C transcript variant X2
XM_016725069.1	107878157	LOC107878157	28.7878	17.7683	0.769142	1.0105e-06	up	threonine--tRNA ligase%2C chloroplastic/mitochondrial 2
XM_016690437.1	107845924	LOC107845924	2.07938	1.28186	0.768894	0.00233236	up	RNA polymerase sigma factor sigB
XM_016699688.1	107854662	LOC107854662	14.3472	8.86847	0.767684	0.000931615	up	fruit protein pKIWI502-like isoform X1||fruit protein pKIWI502-like isoform X2||fruit protein pKIWI502-like%2C transcript variant X1||fruit protein pKIWI502-like%2C transcript variant X2
XM_016702319.1	107857533	LOC107857533	270.709	167.413	0.765568	2.50447e-05	up	root phototropism protein 2
XM_016694771.1	107850333	LOC107850333	279.677	173.009	0.765191	0.000103641	up	low-temperature-induced cysteine proteinase-like
XM_016712683.1	107866679	LOC107866679	47.2046	29.2244	0.764642	2.28375e-06	up	ATP-dependent Clp protease ATP-binding subunit CLPT2%2C chloroplastic-like
XM_016691690.1	107847445	LOC107847445	12.7428	7.89613	0.764447	0.000807044	up	uncharacterized LOC107847445||uncharacterized protein LOC107847445
XM_016684339.1	107840470	LOC107840470	21.5877	13.3669	0.763952	0.000358731	up	uncharacterized LOC107840470||uncharacterized protein LOC107840470
XM_016694992.1	107850460	LOC107850460	14.0031	8.64824	0.763614	1.10855e-05	up	uncharacterized LOC107850460||uncharacterized protein LOC107850460
XM_016683980.1	107840201	LOC107840201	60.275	37.3947	0.762091	2.88523e-05	up	uncharacterized LOC107840201||uncharacterized protein LOC107840201
XM_016687905.1	107843581	LOC107843581	65.8692	40.8355	0.760837	8.67741e-06	up	oxygen-evolving enhancer protein 2%2C chloroplastic-like
XM_016708952.1	107863150	LOC107863150	28.0133	17.411	0.758959	0.000111825	up	ATP-dependent zinc metalloprotease FTSH 11%2C chloroplastic/mitochondrial
XM_016692175.1	107847729	LOC107847729	64.5934	40.1382	0.758484	1.70877e-06	up	glutamate--glyoxylate aminotransferase 2
XM_016693049.1	107848312	LOC107848312	34.1735	21.3289	0.754203	5.39271e-06	up	uncharacterized LOC107848312||uncharacterized protein LOC107848312
XM_016705280.1	107860063	LOC107860063	16.5605	10.3235	0.753775	0.000274859	up	chloroplastic group IIB intron splicing facilitator CRS2-B%2C chloroplastic
XM_016715175.1	107868478	LOC107868478	34.6499	21.6117	0.753079	5.87132e-06	up	ATP sulfurylase 1%2C chloroplastic-like
XM_016684378.1	107840496	LOC107840496	13.3497	8.34008	0.752613	3.13648e-05	up	probable ribosome-binding factor A%2C chloroplastic||probable ribosome-binding factor A%2C chloroplastic%2C transcript variant X1||probable ribosome-binding factor A%2C chloroplastic%2C transcript variant X2
XM_016693128.1	107848366	LOC107848366	89.9869	56.1464	0.751712	1.75925e-05	up	NAD(P)H-quinone oxidoreductase subunit L%2C chloroplastic
XM_016724340.1	107877653	LOC107877653	149.925	93.9783	0.750285	3.92791e-05	up	temperature-induced lipocalin-1-like
XM_016725554.1	107878532	LOC107878532	18.8711	11.7754	0.749113	0.00180525	up	probable glutathione S-transferase
XM_016708854.1	107863088	LOC107863088	25.1243	15.7242	0.748258	3.16705e-05	up	thylakoid lumenal 17.4 kDa protein%2C chloroplastic
XM_016700414.1	107855407	LOC107855407	117.974	73.8785	0.747133	3.49139e-06	up	uncharacterized LOC107855407||uncharacterized protein LOC107855407
XM_016719684.1	107872994	LOC107872994	55.5429	34.81	0.746912	0.000231775	up	LOW QUALITY PROTEIN: chlorophyllide a oxygenase%2C chloroplastic||chlorophyllide a oxygenase%2C chloroplastic
XM_016713242.1	107867127	LOC107867127	13.5066	8.47874	0.745077	8.08206e-05	up	uroporphyrinogen-III synthase%2C chloroplastic||uroporphyrinogen-III synthase%2C chloroplastic%2C transcript variant X1||uroporphyrinogen-III synthase%2C chloroplastic%2C transcript variant X2
XM_016682714.1	107839292	LOC107839292	16.3709	10.2703	0.745026	0.00121135	up	protein ROOT PRIMORDIUM DEFECTIVE 1
XM_016686667.1	107842710	LOC107842710	62.9942	39.4667	0.744373	2.73324e-06	up	ribosome-recycling factor%2C chloroplastic isoform X1||ribosome-recycling factor%2C chloroplastic isoform X2||ribosome-recycling factor%2C chloroplastic%2C transcript variant X1||ribosome-recycling factor%2C chloroplastic%2C transcript variant X2
XM_016710261.1	107864013	LOC107864013	33.4926	21.0426	0.744208	1.53634e-05	up	protein LOW PSII ACCUMULATION 1%2C chloroplastic
XM_016712778.1	107866790	LOC107866790	19.1763	12.1633	0.742196	0.00219855	up	protein NLP5||protein NLP5%2C transcript variant X1||protein NLP5%2C transcript variant X2||protein NLP5%2C transcript variant X3||protein NLP5%2C transcript variant X4||protein NLP5%2C transcript variant X5||protein NLP5%2C transcript variant X6||protein NLP5%2C transcript variant X7||protein NLP5%2C transcript variant X8
XM_016688109.1	107843735	LOC107843735	29.3075	18.5318	0.741515	8.84344e-06	up	protein GrpE isoform X1||protein GrpE isoform X2||protein GrpE%2C transcript variant X1||protein GrpE%2C transcript variant X2
XM_016698340.1	107853336	LOC107853336	24.528	15.5153	0.740735	0.00029552	up	probable caffeoyl-CoA O-methyltransferase At4g26220 isoform X1||probable caffeoyl-CoA O-methyltransferase At4g26220 isoform X2||probable caffeoyl-CoA O-methyltransferase At4g26220%2C transcript variant X1||probable caffeoyl-CoA O-methyltransferase At4g26220%2C transcript variant X2
XM_016696207.1	107851260	LOC107851260	17.7693	11.1834	0.739971	0.00043097	up	fructokinase-like 1%2C chloroplastic
XM_016708861.1	107863093	LOC107863093	36.0874	22.7357	0.73963	4.60157e-05	up	protein PLASTID TRANSCRIPTIONALLY ACTIVE 7 isoform X1||protein PLASTID TRANSCRIPTIONALLY ACTIVE 7 isoform X2||protein PLASTID TRANSCRIPTIONALLY ACTIVE 7%2C transcript variant X1||protein PLASTID TRANSCRIPTIONALLY ACTIVE 7%2C transcript variant X2
XM_016717828.1	107871036	LOC107871036	99.9572	63.005	0.738679	1.22423e-05	up	peptide methionine sulfoxide reductase B5-like
XM_016683887.1	107840141	LOC107840141	204.603	129.162	0.738674	2.39124e-06	up	heat shock 70 kDa protein%2C mitochondrial
XM_016694845.1	107850365	LOC107850365	33.8152	21.3723	0.737022	4.72591e-05	up	protein GIGANTEA-like isoform X1||protein GIGANTEA-like isoform X2||protein GIGANTEA-like%2C transcript variant X1||protein GIGANTEA-like%2C transcript variant X2
TCONS_00147602	XLOC_085941	XLOC_085941	2122.24	1340.02	0.735135	6.29774e-05	up	-
XM_016684875.1	107840923	LOC107840923	13.3402	8.43454	0.734382	0.000530013	up	lycopene epsilon cyclase%2C chloroplastic isoform X1||lycopene epsilon cyclase%2C chloroplastic isoform X2||lycopene epsilon cyclase%2C chloroplastic%2C transcript variant X1||lycopene epsilon cyclase%2C chloroplastic%2C transcript variant X2
XM_016702337.1	107857543	LOC107857543	16.4248	10.4002	0.732468	0.000103663	up	ankyrin repeat domain-containing protein%2C chloroplastic
XM_016707298.1	107861912	LOC107861912	19.6973	12.4853	0.731715	4.15731e-05	up	DExH-box ATP-dependent RNA helicase DExH3
XM_016712688.1	107866736	LOC107866736	17.7012	11.2174	0.731192	0.000120124	up	uncharacterized aarF domain-containing protein kinase At1g79600%2C chloroplastic
XR_001675285.1	107873338	LOC107873338	8.978	5.67909	0.729824	0.000421031	up	cell division protein FtsY homolog%2C chloroplastic||cell division protein FtsY homolog%2C chloroplastic%2C transcript variant X1||cell division protein FtsY homolog%2C chloroplastic%2C transcript variant X2
XM_016701081.1	107856090	LOC107856090	139.331	88.4569	0.729524	3.40542e-06	up	delta-aminolevulinic acid dehydratase%2C chloroplastic
XM_016682713.1	107839291	LOC107839291	79.7294	50.6088	0.729491	4.76856e-06	up	rhodanese-like domain-containing protein 4%2C chloroplastic
XM_016725606.1	107878567	LOC107878567	252.862	160.509	0.728467	0.000105691	up	trifunctional UDP-glucose 4%2C6-dehydratase/UDP-4-keto-6-deoxy-D-glucose 3%2C5-epimerase/UDP-4-keto-L-rhamnose-reductase RHM1
XM_016724434.1	107877730	LOC107877730	33.4578	21.2503	0.7275	8.56857e-05	up	protein STRICTOSIDINE SYNTHASE-LIKE 4-like isoform X1||protein STRICTOSIDINE SYNTHASE-LIKE 4-like isoform X2||protein STRICTOSIDINE SYNTHASE-LIKE 4-like%2C transcript variant X1||protein STRICTOSIDINE SYNTHASE-LIKE 4-like%2C transcript variant X2
XM_016718085.1	107871224	LOC107871224	29.6569	18.8829	0.726395	4.85099e-05	up	probable protein phosphatase 2C 49
XM_016689678.1	107845388	LOC107845388	31.984	20.343	0.726283	7.34872e-06	up	oxygen-dependent coproporphyrinogen-III oxidase%2C chloroplastic
XM_016714698.1	107868106	LOC107868106	24.7343	15.7306	0.725481	3.21801e-05	up	alternative NAD(P)H-ubiquinone oxidoreductase C1%2C chloroplastic/mitochondrial||alternative NAD(P)H-ubiquinone oxidoreductase C1%2C chloroplastic/mitochondrial%2C transcript variant X1||alternative NAD(P)H-ubiquinone oxidoreductase C1%2C chloroplastic/mitochondrial%2C transcript variant X2
XM_016689533.1	107845297	LOC107845297	74.998	47.6774	0.725378	1.35648e-05	up	1%2C4-dihydroxy-2-naphthoyl-CoA synthase%2C peroxisomal
XM_016682123.1	107838884	LOC107838884	79.8878	50.8203	0.724163	1.47057e-06	up	UDP-sulfoquinovose synthase%2C chloroplastic||UDP-sulfoquinovose synthase%2C chloroplastic%2C transcript variant X1||UDP-sulfoquinovose synthase%2C chloroplastic%2C transcript variant X2||UDP-sulfoquinovose synthase%2C chloroplastic%2C transcript variant X3||UDP-sulfoquinovose synthase%2C chloroplastic%2C transcript variant X4||UDP-sulfoquinovose synthase%2C chloroplastic%2C transcript variant X5
XM_016724464.1	107877757	LOC107877757	22.9631	14.6709	0.724156	0.000466689	up	uncharacterized LOC107877757||uncharacterized protein LOC107877757
XM_016690014.1	107845595	LOC107845595	10.049	6.38267	0.723765	0.00211629	up	peroxisomal (S)-2-hydroxy-acid oxidase GLO1-like isoform X2||peroxisomal (S)-2-hydroxy-acid oxidase-like isoform X1||peroxisomal (S)-2-hydroxy-acid oxidase-like%2C transcript variant X1||peroxisomal (S)-2-hydroxy-acid oxidase-like%2C transcript variant X2||peroxisomal (S)-2-hydroxy-acid oxidase-like%2C transcript variant X3||peroxisomal (S)-2-hydroxy-acid oxidase-like%2C transcript variant X4
XM_016708315.1	107862680	LOC107862680	18.226	11.6209	0.722413	0.000986028	up	protein PLASTID TRANSCRIPTIONALLY ACTIVE 10-like
XM_016722995.1	107876028	LOC107876028	171.252	109.249	0.719963	1.51683e-05	up	protein TSS isoform X1||protein TSS isoform X2||protein TSS%2C transcript variant X1||protein TSS%2C transcript variant X2||protein TSS%2C transcript variant X3
XM_016683569.1	107839911	LOC107839911	2018.97	1290.64	0.719109	4.39506e-06	up	ferredoxin%2C chloroplastic-like
XR_001665109.1	107839560	LOC107839560	32.5166	20.8118	0.718948	0.00010354	up	uncharacterized LOC107839560%2C transcript variant X1||uncharacterized LOC107839560%2C transcript variant X2||uncharacterized protein LOC107839560
XM_016688204.1	107843811	LOC107843811	28.9866	18.5208	0.718897	3.41824e-05	up	thioredoxin reductase NTRC
XM_016691536.1	107847347	LOC107847347	1048.89	672.717	0.718794	0.000202864	up	heat shock cognate 70 kDa protein
XM_016725392.1	107878412	LOC107878412	5.27343	3.37735	0.718078	0.00227352	up	protein SYM1
XM_016702443.1	107857608	LOC107857608	52.4863	33.5602	0.717313	0.000100283	up	protein COFACTOR ASSEMBLY OF COMPLEX C SUBUNIT B CCB1%2C chloroplastic
XM_016688314.1	107843899	LOC107843899	35.636	22.5702	0.715586	1.37584e-05	up	mitochondrial carnitine/acylcarnitine carrier-like protein||mitochondrial carnitine/acylcarnitine carrier-like protein%2C transcript variant X1||mitochondrial carnitine/acylcarnitine carrier-like protein%2C transcript variant X2||mitochondrial carnitine/acylcarnitine carrier-like protein%2C transcript variant X3||mitochondrial carnitine/acylcarnitine carrier-like protein%2C transcript variant X4|…
XM_016708982.1	107863173	LOC107863173	13.7153	8.782	0.714875	4.59436e-05	up	uncharacterized LOC107863173||uncharacterized protein LOC107863173
XM_016708153.1	107862541	LOC107862541	32.6079	20.9907	0.713171	0.000453371	up	uncharacterized LOC107862541%2C transcript variant X1||uncharacterized LOC107862541%2C transcript variant X2||uncharacterized protein LOC107862541 isoform X1||uncharacterized protein LOC107862541 isoform X2
XM_016709646.1	107863628	LOC107863628	21.8289	14.004	0.713116	3.00814e-06	up	homogentisate solanesyltransferase%2C chloroplastic
XM_016724949.1	107878075	LOC107878075	24.8446	15.9563	0.711567	5.28872e-06	up	pentatricopeptide repeat-containing protein At3g59040
XM_016705911.1	107860527	LOC107860527	36.5318	23.4781	0.710694	1.01922e-05	up	granule-bound starch synthase 2%2C chloroplastic/amyloplastic
XM_016718308.1	107871382	LOC107871382	13.1836	8.48428	0.708604	7.82591e-05	up	ribonuclease Z%2C chloroplastic
XM_016686471.1	107842561	LOC107842561	5.07955	3.27512	0.706708	0.00109432	up	pentatricopeptide repeat-containing protein At5g10690 isoform X1||pentatricopeptide repeat-containing protein At5g10690 isoform X2||pentatricopeptide repeat-containing protein At5g10690%2C transcript variant X1||pentatricopeptide repeat-containing protein At5g10690%2C transcript variant X2
XM_016704066.1	107859150	LOC107859150	10.8101	7.13546	0.703146	0.000416687	up	uncharacterized LOC107859150%2C transcript variant X1||uncharacterized LOC107859150%2C transcript variant X2||uncharacterized protein LOC107859150 isoform X1||uncharacterized protein LOC107859150 isoform X2
XM_016684282.1	107840425	LOC107840425	14.9801	9.66816	0.70314	6.08248e-05	up	diaminopimelate decarboxylase 1%2C chloroplastic-like
XM_016704104.1	107859187	LOC107859187	61.2421	39.8105	0.694603	3.93635e-05	up	uncharacterized LOC107859187||uncharacterized protein LOC107859187
XM_016725231.1	107878295	LOC107878295	80.0941	52.2091	0.689926	0.000201001	up	uncharacterized protein LOC107878295 isoform X1||zinc finger protein CONSTANS-like isoform X2||zinc finger protein CONSTANS-like%2C transcript variant X1||zinc finger protein CONSTANS-like%2C transcript variant X2
XM_016704117.1	107859199	LOC107859199	16.1685	10.5558	0.687912	0.00157355	up	LOW QUALITY PROTEIN: U-box domain-containing protein 17-like||U-box domain-containing protein 17-like
XM_016721051.1	107874197	LOC107874197	391.627	255.371	0.686311	0.000316246	up	linoleate 13S-lipoxygenase 2-1%2C chloroplastic
XM_016724304.1	107877612	LOC107877612	17.788	11.6411	0.685806	0.000603605	up	APO protein 2%2C chloroplastic||APO protein 2%2C chloroplastic%2C transcript variant X1||APO protein 2%2C chloroplastic%2C transcript variant X2
XM_016724144.1	107877494	LOC107877494	178.392	115.435	0.68336	0.000687147	up	pathogenesis-related protein PR-1-like
XM_016722672.1	107875827	LOC107875827	44.5645	29.1617	0.683167	0.00124227	up	50S ribosomal protein L29%2C chloroplastic
XM_016692491.1	107847897	LOC107847897	148.033	97.0303	0.682516	1.35806e-05	up	2-methylene-furan-3-one reductase
XM_016708337.1	107862699	LOC107862699	5.87755	3.85986	0.681562	0.00128296	up	ribonuclease J isoform X1||ribonuclease J isoform X2||ribonuclease J%2C transcript variant X1||ribonuclease J%2C transcript variant X2
XM_016692616.1	107847984	LOC107847984	14.062	9.20366	0.681458	0.000159553	up	tetratricopeptide repeat protein 38
TCONS_00175490	XLOC_103034	XLOC_103034	516.894	330.857	0.680924	0.000404485	up	-
XM_016717812.1	107871028	LOC107871028	48.0115	31.4703	0.680506	1.34655e-05	up	uncharacterized protein At1g32220%2C chloroplastic isoform X1||uncharacterized protein At1g32220%2C chloroplastic isoform X2||uncharacterized protein At1g32220%2C chloroplastic%2C transcript variant X1||uncharacterized protein At1g32220%2C chloroplastic%2C transcript variant X2
XM_016689621.1	107845349	LOC107845349	719.174	472.918	0.67945	0.000248563	up	chlorophyll a-b binding protein 8%2C chloroplastic
XM_016723456.1	107876561	LOC107876561	54.4322	33.6781	0.679393	0.000143055	up	rhodanese-like domain-containing protein 11%2C chloroplastic
XM_016709247.1	107863363	LOC107863363	39.0385	25.7029	0.676732	4.70656e-06	up	phosphoglucomutase%2C chloroplastic||phosphoglucomutase%2C chloroplastic%2C transcript variant X1||phosphoglucomutase%2C chloroplastic%2C transcript variant X2
XM_016720546.1	107873627	LOC107873627	21.7223	14.3268	0.676637	0.000155841	up	uncharacterized LOC107873627||uncharacterized protein LOC107873627
XM_016703767.1	107858944	LOC107858944	10.9932	7.25831	0.674557	0.000251947	up	cytochrome c6%2C chloroplastic
XM_016705174.1	107859988	LOC107859988	38.9779	25.7226	0.672207	4.67434e-05	up	putative glucose-6-phosphate 1-epimerase
XM_016692075.1	107847676	LOC107847676	18.1318	12.0015	0.6704	4.5646e-05	up	DEAD-box ATP-dependent RNA helicase 50
XM_016684574.1	107840647	LOC107840647	31.3904	20.7557	0.669536	2.25113e-05	up	protein translocase subunit SECA1%2C chloroplastic
XM_016713417.1	107867258	LOC107867258	30.5611	20.1225	0.669281	0.00169851	up	serine carboxypeptidase-like 17
XM_016682965.1	107839468	LOC107839468	49.0559	32.5061	0.666997	2.4755e-05	up	zeta-carotene desaturase%2C chloroplastic/chromoplastic
XM_016692489.1	107847894	LOC107847894	29.9076	19.8617	0.665269	0.000557804	up	superoxide dismutase [Cu-Zn]%2C chloroplastic
XM_016719637.1	107872952	LOC107872952	32.9806	21.9418	0.665206	0.000491662	up	uncharacterized protein C57A10.07
XM_016719391.1	107872788	LOC107872788	75.7253	50.2411	0.66479	0.000153554	up	50S ribosomal protein L21%2C chloroplastic
XM_016708700.1	107862972	LOC107862972	95.3773	63.255	0.664411	0.000139304	up	L-type lectin-domain containing receptor kinase VIII.1-like
XM_016687668.1	107843397	LOC107843397	20.4824	13.61	0.66368	0.000247432	up	uncharacterized LOC107843397||uncharacterized protein LOC107843397
XM_016714390.1	107867907	LOC107867907	17.7401	11.7853	0.663675	1.02093e-05	up	probable inactive ATP-dependent zinc metalloprotease FTSHI 3%2C chloroplastic
XM_016709592.1	107863596	LOC107863596	34.7735	23.091	0.662331	8.39074e-05	up	uncharacterized LOC107863596||uncharacterized protein LOC107863596
XM_016705733.1	107860394	LOC107860394	9.43238	6.28233	0.659417	0.00227989	up	protein ABHD17B-like
XM_016715166.1	107868465	LOC107868465	62.7476	41.7915	0.659097	1.12937e-05	up	ATP-dependent Clp protease proteolytic subunit-related protein 4%2C chloroplastic
XM_016684676.1	107840774	LOC107840774	44.3284	29.541	0.658397	5.68058e-05	up	heme oxygenase 1%2C chloroplastic-like
XM_016713560.1	107867368	LOC107867368	8.11248	5.40753	0.657524	0.000493888	up	uncharacterized protein At5g64816-like
XM_016723713.1	107876891	LOC107876891	414.848	276.877	0.657239	1.8969e-05	up	ruBisCO large subunit-binding protein subunit beta%2C chloroplastic||ruBisCO large subunit-binding protein subunit beta%2C chloroplastic%2C transcript variant X1||ruBisCO large subunit-binding protein subunit beta%2C chloroplastic%2C transcript variant X2
XM_016706169.1	107860713	LOC107860713	124.023	82.7892	0.656545	5.98326e-05	up	succinate dehydrogenase [ubiquinone] iron-sulfur subunit 2%2C mitochondrial
XM_016718411.1	107871468	LOC107871468	10.6559	7.10803	0.656208	0.00194615	up	uncharacterized aarF domain-containing protein kinase At4g31390%2C chloroplastic
XM_016685731.1	107841884	LOC107841884	67.3778	44.9947	0.654368	2.31751e-05	up	DEAD-box ATP-dependent RNA helicase 53-like
XM_016690087.1	107845657	LOC107845657	34.363	22.9635	0.653892	0.000643422	up	protein CURVATURE THYLAKOID 1B%2C chloroplastic
XM_016694807.1	107850343	LOC107850343	158.894	106.272	0.65373	3.51193e-05	up	ATP-dependent Clp protease ATP-binding subunit ClpA homolog CD4B%2C chloroplastic
XM_016709330.1	107863421	LOC107863421	40.6072	27.1515	0.653269	4.88087e-05	up	protein LOW PSII ACCUMULATION 2%2C chloroplastic
XM_016720333.1	107873473	LOC107873473	62.4397	41.7936	0.651761	0.000511267	up	flavonol sulfotransferase-like
1.35402e+07	13540182	rps16	382.297	256.146	0.650609	0.000151505	up	ribosomal protein S16
XM_016698647.1	107853673	LOC107853673	87.8165	58.8258	0.650074	0.000152549	up	UDP-glycosyltransferase 71K1-like
XR_001668797.1	107850889	LOC107850889	14.6816	9.83564	0.649088	0.000228418	up	60S ribosomal export protein NMD3-like||60S ribosomal export protein NMD3-like%2C transcript variant X1||60S ribosomal export protein NMD3-like%2C transcript variant X2||60S ribosomal export protein NMD3-like%2C transcript variant X3||60S ribosomal export protein NMD3-like%2C transcript variant X4
XM_016695614.1	107850831	LOC107850831	21.6953	14.553	0.648708	0.000101281	up	protein ABCI7%2C chloroplastic
XM_016701053.1	107856054	LOC107856054	27.3503	18.3446	0.648109	0.000631184	up	pentatricopeptide repeat-containing protein At5g25630-like isoform X1||pentatricopeptide repeat-containing protein At5g25630-like isoform X2||pentatricopeptide repeat-containing protein At5g25630-like%2C transcript variant X1||pentatricopeptide repeat-containing protein At5g25630-like%2C transcript variant X2||pentatricopeptide repeat-containing protein At5g25630-like%2C transcript variant X3||pe…
XM_016721872.1	107875246	LOC107875246	26.1825	17.5842	0.646657	0.00137555	up	auxin-binding protein T92
XM_016707771.1	107862261	LOC107862261	101.477	68.4167	0.645564	0.00217911	up	ribulose-phosphate 3-epimerase%2C chloroplastic||ribulose-phosphate 3-epimerase%2C chloroplastic%2C transcript variant X1||ribulose-phosphate 3-epimerase%2C chloroplastic%2C transcript variant X2
XM_016712992.1	107866945	LOC107866945	7.85622	5.15499	0.645479	0.00107369	up	probable GTP-binding protein OBGC2||probable GTP-binding protein OBGC2%2C transcript variant X1||probable GTP-binding protein OBGC2%2C transcript variant X2||probable GTP-binding protein OBGC2%2C transcript variant X3
XM_016702448.1	107857611	LOC107857611	30.8236	20.7188	0.645176	8.99869e-05	up	uncharacterized LOC107857611||uncharacterized protein LOC107857611
XM_016694724.1	107850303	LOC107850303	46.0802	31.0388	0.643405	0.000396833	up	LOW QUALITY PROTEIN: protein TIC 55%2C chloroplastic||protein TIC 55%2C chloroplastic
XM_016725869.1	107878756	LOC107878756	12.5218	8.4324	0.642978	0.000267434	up	trigger factor-like protein TIG%2C Chloroplastic
XM_016699094.1	107854104	LOC107854104	14.4395	9.71668	0.642854	0.000398146	up	1%2C4-alpha-glucan-branching enzyme 2-2%2C chloroplastic/amyloplastic-like||LOW QUALITY PROTEIN: 1%2C4-alpha-glucan-branching enzyme 2-2%2C chloroplastic/amyloplastic-like
XM_016683859.1	107840122	LOC107840122	111.284	75.0105	0.642045	3.72551e-05	up	soluble inorganic pyrophosphatase 6%2C chloroplastic
XM_016700235.1	107855237	LOC107855237	16.4804	11.1125	0.640432	0.000509318	up	S-norcoclaurine synthase 1-like
XM_016690086.1	107845656	LOC107845656	25.0787	16.9145	0.639845	0.000203952	up	uncharacterized LOC107845656||uncharacterized protein LOC107845656
XM_016707240.1	107861865	LOC107861865	12.4711	8.41781	0.639646	0.00120502	up	MAR-binding filament-like protein 1
XM_016700487.1	107855467	LOC107855467	158.765	107.245	0.638709	5.76913e-05	up	calcium uniporter protein 2%2C mitochondrial-like
XM_016681922.1	107838740	LOC107838740	55.8877	37.8129	0.636814	7.22201e-05	up	uncharacterized protein At4g14100-like
XM_016713925.1	107867612	LOC107867612	30.6019	20.7359	0.636503	0.000140445	up	uncharacterized LOC107867612%2C transcript variant X1||uncharacterized LOC107867612%2C transcript variant X2||uncharacterized LOC107867612%2C transcript variant X3||uncharacterized LOC107867612%2C transcript variant X4||uncharacterized LOC107867612%2C transcript variant X5||uncharacterized protein LOC107867612 isoform X1||uncharacterized protein LOC107867612 isoform X2||uncharacterized protein LO…
XM_016708245.1	107862613	LOC107862613	44.3274	30.0073	0.63415	0.000428897	up	28 kDa ribonucleoprotein%2C chloroplastic-like
XM_016726343.1	107879272	LOC107879272	143.449	97.2438	0.633695	0.000522381	up	uncharacterized mitochondrial protein ymf1-like
XM_016682711.1	107839289	LOC107839289	54.8622	37.1728	0.632934	0.000491904	up	hydroquinone glucosyltransferase-like
XM_016693095.1	107848344	LOC107848344	26.6412	18.0428	0.632822	0.0023269	up	uncharacterized LOC107848344||uncharacterized protein LOC107848344
XM_016711718.1	107865462	LOC107865462	13.5034	9.15944	0.632568	0.000742052	up	uncharacterized LOC107865462%2C transcript variant X1||uncharacterized LOC107865462%2C transcript variant X2||uncharacterized LOC107865462%2C transcript variant X3||uncharacterized protein LOC107865462 isoform X1||uncharacterized protein LOC107865462 isoform X2
XM_016689788.1	107845452	LOC107845452	203.31	138.043	0.632326	0.000244116	up	triose phosphate/phosphate translocator%2C chloroplastic
TCONS_00061515	XLOC_035494	XLOC_035494	201.846	136.935	0.632241	4.29313e-05	up	-
XM_016706893.1	107861601	LOC107861601	43.5863	29.5964	0.631976	8.14326e-05	up	glutamyl-tRNA reductase-binding protein%2C chloroplastic isoform X1||glutamyl-tRNA reductase-binding protein%2C chloroplastic isoform X2||glutamyl-tRNA reductase-binding protein%2C chloroplastic%2C transcript variant X1||glutamyl-tRNA reductase-binding protein%2C chloroplastic%2C transcript variant X2
XM_016700915.1	107855908	LOC107855908	20.2678	13.9562	0.629143	0.000131541	up	protein DETOXIFICATION 33 isoform X1||protein DETOXIFICATION 33 isoform X2||protein DETOXIFICATION 33%2C transcript variant X1||protein DETOXIFICATION 33%2C transcript variant X2||protein DETOXIFICATION 33%2C transcript variant X3||protein DETOXIFICATION 33%2C transcript variant X4
XM_016720173.1	107873354	LOC107873354	370.033	251.727	0.629032	1.81342e-05	up	superoxide dismutase [Fe]%2C chloroplastic
XM_016684805.1	107840866	LOC107840866	79.8055	54.2789	0.62843	6.05981e-05	up	nucleoid-associated protein At4g30620%2C chloroplastic-like
XM_016689898.1	107845530	LOC107845530	154.838	104.284	0.627258	0.000503413	up	anthocyanin 5-aromatic acyltransferase-like
XM_016691790.1	107847506	LOC107847506	174.736	119.288	0.624705	7.51497e-05	up	heat shock protein 90-5%2C chloroplastic
XM_016698188.1	107853184	LOC107853184	26.7838	18.2848	0.624612	0.000218328	up	ABC transporter I family member 19-like||ABC transporter I family member 19-like%2C transcript variant X1||ABC transporter I family member 19-like%2C transcript variant X2
XM_016681884.1	107838716	LOC107838716	32.3804	22.0781	0.623942	0.000105619	up	thioredoxin X%2C chloroplastic
XM_016682086.1	107838851	LOC107838851	48.6739	35.9384	0.623135	0.000449978	up	proline synthase co-transcribed bacterial homolog protein-like
XM_016691493.1	107847309	LOC107847309	17.1295	11.8788	0.622778	0.00169443	up	putative low molecular weight protein-tyrosine-phosphatase slr0328 isoform X1||putative low molecular weight protein-tyrosine-phosphatase slr0328 isoform X2||putative low molecular weight protein-tyrosine-phosphatase slr0328 isoform X3||putative low molecular weight protein-tyrosine-phosphatase slr0328%2C transcript variant X1||putative low molecular weight protein-tyrosine-phosphatase slr0328%2C…
XM_016690066.1	107845634	LOC107845634	63.8946	43.3906	0.622211	0.00038279	up	anthocyanin 5-aromatic acyltransferase-like
XR_001664803.1	107838855	LOC107838855	8.1321	5.82341	0.621794	0.000279419	up	pentatricopeptide repeat-containing protein At5g42310%2C mitochondrial||pentatricopeptide repeat-containing protein At5g42310%2C mitochondrial%2C transcript variant X1||pentatricopeptide repeat-containing protein At5g42310%2C mitochondrial%2C transcript variant X2||pentatricopeptide repeat-containing protein At5g42310%2C mitochondrial%2C transcript variant X3
XM_016693623.1	107848903	LOC107848903	4.43991	3.04227	0.619792	0.00177769	up	ornithine carbamoyltransferase%2C chloroplastic-like
XM_016690545.1	107846019	LOC107846019	106.753	73.0234	0.619455	0.000140565	up	polyubiquitin 11
XM_016714204.1	107867791	LOC107867791	25.7244	17.4334	0.617584	0.000133284	up	uncharacterized LOC107867791||uncharacterized protein LOC107867791
TCONS_00070065	XLOC_040564	XLOC_040564	140.302	96.2302	0.615513	4.3456e-05	up	-
XM_016703978.1	107859084	LOC107859084	13.4276	9.21643	0.614739	0.000182752	up	pheophytinase%2C chloroplastic
XM_016719821.1	107873096	LOC107873096	17.0234	11.7109	0.614276	0.000299052	up	superoxide dismutase [Fe]%2C chloroplastic isoform X1||superoxide dismutase [Fe]%2C chloroplastic isoform X2||superoxide dismutase [Fe]%2C chloroplastic%2C transcript variant X1||superoxide dismutase [Fe]%2C chloroplastic%2C transcript variant X2
XM_016718381.1	107871447	LOC107871447	15.1691	10.4074	0.612254	0.00194407	up	phenylalanine--tRNA ligase%2C chloroplastic/mitochondrial isoform X1||phenylalanine--tRNA ligase%2C chloroplastic/mitochondrial isoform X2||phenylalanine--tRNA ligase%2C chloroplastic/mitochondrial%2C transcript variant X1||phenylalanine--tRNA ligase%2C chloroplastic/mitochondrial%2C transcript variant X2||phenylalanine--tRNA ligase%2C chloroplastic/mitochondrial%2C transcript variant X3
XM_016708628.1	107862915	LOC107862915	22.306	15.3462	0.611339	0.00016533	up	uncharacterized sugar kinase slr0537-like
XM_016697453.1	107852420	LOC107852420	12.0595	8.3242	0.608343	0.000823252	up	LOW QUALITY PROTEIN: protein ABC transporter 1%2C mitochondrial||protein ABC transporter 1%2C mitochondrial
TCONS_00015949	107860072	LOC107860072	239.073	169.08	0.606794	0.000189726	up	cytochrome b-like
XM_016686740.1	107842758	LOC107842758	30.0208	20.7359	0.605806	0.00081121	up	uncharacterized LOC107842758||uncharacterized protein LOC107842758
XM_016684466.1	107840564	LOC107840564	121.39	83.9579	0.6048	7.58705e-05	up	L-ascorbate peroxidase 3%2C peroxisomal
XR_001666110.1	107842813	LOC107842813	18.0541	12.6409	0.604523	0.000150219	up	transcription termination/antitermination protein NusG||transcription termination/antitermination protein NusG%2C transcript variant X1||transcription termination/antitermination protein NusG%2C transcript variant X2||transcription termination/antitermination protein NusG%2C transcript variant X3
XM_016719685.1	107872996	LOC107872996	13.1095	9.07094	0.602755	0.000726175	up	chlorophyllide a oxygenase%2C chloroplastic-like
XM_016697529.1	107852494	LOC107852494	33.1301	22.9511	0.601686	7.91447e-05	up	LOW QUALITY PROTEIN: probable zinc metalloprotease EGY2%2C chloroplastic||probable zinc metalloprotease EGY2%2C chloroplastic
XM_016687438.1	107843209	LOC107843209	41.5485	27.8935	0.601326	0.000101552	up	cell division protein FtsZ homolog 2-1%2C chloroplastic-like||cell division protein FtsZ homolog 2-1%2C chloroplastic-like%2C transcript variant X1||cell division protein FtsZ homolog 2-1%2C chloroplastic-like%2C transcript variant X2||cell division protein FtsZ homolog 2-1%2C chloroplastic-like%2C transcript variant X3
XM_016709423.1	107863491	LOC107863491	56.7791	39.3053	0.600796	0.000310272	up	uncharacterized LOC107863491||uncharacterized protein LOC107863491
XM_016682249.1	107838953	LOC107838953	16.9785	11.7944	0.599957	0.00071402	up	uncharacterized protein ycf36
XM_016688110.1	107843732	LOC107843732	190.909	132.649	0.599945	0.000214463	up	glutathione transferase GST 23-like
XR_001668655.1	107850550	LOC107850550	31.6432	22.0145	0.599856	0.00190819	up	uncharacterized LOC107850550%2C transcript variant X1||uncharacterized LOC107850550%2C transcript variant X2||uncharacterized LOC107850550%2C transcript variant X3||uncharacterized LOC107850550%2C transcript variant X4||uncharacterized LOC107850550%2C transcript variant X5||uncharacterized protein LOC107850550 isoform X1||uncharacterized protein LOC107850550 isoform X2
XM_016684277.1	107840420	LOC107840420	80.5387	55.8216	0.597341	0.000765265	up	uncharacterized LOC107840420%2C transcript variant X1||uncharacterized LOC107840420%2C transcript variant X2||uncharacterized LOC107840420%2C transcript variant X3||uncharacterized protein LOC107840420
XM_016724237.1	107877566	LOC107877566	63.9711	44.4706	0.597122	0.000227302	up	translation initiation factor IF-3-like||translation initiation factor IF-3-like%2C transcript variant X1||translation initiation factor IF-3-like%2C transcript variant X2||translation initiation factor IF-3-like%2C transcript variant X3
TCONS_00091487	107876358	LOC107876358	533.784	356.701	0.59652	0.00011049	up	ribosomal protein S10%2C mitochondrial
XM_016691860.1	107847546	LOC107847546	19.4505	13.5453	0.596104	0.00219622	up	magnesium transporter MRS2-11%2C chloroplastic
XM_016684594.1	107840658	LOC107840658	20.1166	13.9982	0.595947	0.000352932	up	glutamate--tRNA ligase%2C chloroplastic/mitochondrial isoform X1||glutamate--tRNA ligase%2C chloroplastic/mitochondrial isoform X2||glutamate--tRNA ligase%2C chloroplastic/mitochondrial%2C transcript variant X1||glutamate--tRNA ligase%2C chloroplastic/mitochondrial%2C transcript variant X2
XM_016688794.1	107844352	LOC107844352	17.0201	11.8611	0.594722	0.000750519	up	protein TRIGALACTOSYLDIACYLGLYCEROL 4%2C chloroplastic
XM_016686103.1	107842328	LOC107842328	26.7095	18.6059	0.59467	0.000129882	up	isoleucine--tRNA ligase%2C chloroplastic/mitochondrial
XM_016690242.1	107845761	LOC107845761	84.4921	58.8322	0.593011	0.000361995	up	anthocyanin 5-aromatic acyltransferase-like
XM_016720107.1	107873310	LOC107873310	101.547	70.754	0.592971	0.000359522	up	omega-3 fatty acid desaturase%2C chloroplastic-like
XM_016686578.1	107842632	LOC107842632	26.507	18.512	0.591812	0.000276339	up	protein LOW PSII ACCUMULATION 1%2C chloroplastic isoform X1||protein LOW PSII ACCUMULATION 1%2C chloroplastic isoform X2||protein LOW PSII ACCUMULATION 1%2C chloroplastic%2C transcript variant X1||protein LOW PSII ACCUMULATION 1%2C chloroplastic%2C transcript variant X2
XM_016697326.1	107852264	LOC107852264	170.989	119.502	0.59023	0.00159214	up	ferredoxin-dependent glutamate synthase%2C chloroplastic
XM_016686182.1	107842376	LOC107842376	62.2925	43.5247	0.589906	6.17614e-05	up	uncharacterized LOC107842376||uncharacterized protein LOC107842376
XM_016726564.1	107879536	LOC107879536	92.0052	64.2555	0.589732	0.000355088	up	30S ribosomal protein S1%2C chloroplastic
XM_016692422.1	107847864	LOC107847864	509.607	357.203	0.587467	0.000592921	up	REF/SRPP-like protein At1g67360
XM_016714541.1	107868005	LOC107868005	40.4663	28.3606	0.587205	0.000235533	up	uncharacterized LOC107868005||uncharacterized protein LOC107868005
XM_016690126.1	107845680	LOC107845680	22.7897	15.9077	0.586655	0.000921638	up	uncharacterized LOC107845680%2C transcript variant X1||uncharacterized LOC107845680%2C transcript variant X2||uncharacterized protein LOC107845680 isoform X1||uncharacterized protein LOC107845680 isoform X2
XM_016714419.1	107867925	LOC107867925	70.6609	49.4917	0.586483	0.000268523	up	uncharacterized LOC107867925||uncharacterized protein LOC107867925
XM_016726405.1	107879355	LOC107879355	8.36303	5.86915	0.586236	0.00139164	up	LOW QUALITY PROTEIN: putative exopolyphosphatase||putative exopolyphosphatase
XM_016724836.1	107877999	LOC107877999	11.6389	8.15467	0.585807	0.000826111	up	phospholipase A2-alpha
XM_016722631.1	107875777	LOC107875777	20.5498	18.4833	0.584788	0.00147343	up	probable ureidoglycolate hydrolase isoform X1||probable ureidoglycolate hydrolase isoform X2||probable ureidoglycolate hydrolase%2C transcript variant X1||probable ureidoglycolate hydrolase%2C transcript variant X2||probable ureidoglycolate hydrolase%2C transcript variant X3||probable ureidoglycolate hydrolase%2C transcript variant X4||probable ureidoglycolate hydrolase%2C transcript variant X5||…
XM_016725766.1	107878685	LOC107878685	22.9159	16.1108	0.584706	0.00053821	up	beta-glucosidase 18-like isoform X1||beta-glucosidase 18-like isoform X2||beta-glucosidase 18-like isoform X3||beta-glucosidase 18-like%2C transcript variant X1||beta-glucosidase 18-like%2C transcript variant X2||beta-glucosidase 18-like%2C transcript variant X3
XM_016720340.1	107873482	LOC107873482	128.885	90.1637	0.583103	0.00163363	up	sodium/pyruvate cotransporter BASS2%2C chloroplastic isoform X1||sodium/pyruvate cotransporter BASS2%2C chloroplastic isoform X2||sodium/pyruvate cotransporter BASS2%2C chloroplastic%2C transcript variant X1||sodium/pyruvate cotransporter BASS2%2C chloroplastic%2C transcript variant X2||sodium/pyruvate cotransporter BASS2%2C chloroplastic%2C transcript variant X3
XM_016725401.1	107878419	LOC107878419	22.1991	15.586	0.583019	0.00114373	up	uncharacterized LOC107878419||uncharacterized protein LOC107878419
XM_016725436.1	107878440	LOC107878440	25.512	17.9168	0.582383	0.000181369	up	uncharacterized LOC107878440%2C transcript variant X1||uncharacterized LOC107878440%2C transcript variant X2||uncharacterized protein LOC107878440
XM_016726984.1	107880061	LOC107880061	13.8023	9.69244	0.581823	0.000513944	up	lysine--tRNA ligase%2C chloroplastic/mitochondrial
XM_016717016.1	107870482	LOC107870482	39.7455	27.9477	0.581732	0.000353169	up	glutathione S-transferase DHAR3%2C chloroplastic-like isoform X1||glutathione S-transferase DHAR3%2C chloroplastic-like isoform X2||glutathione S-transferase DHAR3%2C chloroplastic-like%2C transcript variant X1||glutathione S-transferase DHAR3%2C chloroplastic-like%2C transcript variant X2
XM_016688226.1	107843828	LOC107843828	69.7299	49.0605	0.581328	0.000328846	up	uncharacterized protein DDB_G0283357
XM_016692264.1	107847783	LOC107847783	11.6778	8.20828	0.58098	0.000902584	up	protein TIC 100
XM_016686335.1	107842473	LOC107842473	36.1977	25.6056	0.58029	7.53781e-05	up	protein FATTY ACID EXPORT 3%2C chloroplastic||protein FATTY ACID EXPORT 3%2C chloroplastic%2C transcript variant X1||protein FATTY ACID EXPORT 3%2C chloroplastic%2C transcript variant X2||protein FATTY ACID EXPORT 3%2C chloroplastic%2C transcript variant X3
XM_016686978.1	107842925	LOC107842925	10.0263	7.05774	0.57885	0.00157908	up	pentatricopeptide repeat-containing protein At5g02830%2C chloroplastic
XM_016685460.1	107841581	LOC107841581	16.1271	11.3602	0.578169	0.000537151	up	ribonucleoside-diphosphate reductase small chain A-like isoform X1||ribonucleoside-diphosphate reductase small chain A-like isoform X2||ribonucleoside-diphosphate reductase small chain A-like%2C transcript variant X1||ribonucleoside-diphosphate reductase small chain A-like%2C transcript variant X2
XM_016713847.1	107867557	LOC107867557	12.0648	8.50799	0.577507	0.000222582	up	tRNA modification GTPase MnmE
XM_016697923.1	107852877	LOC107852877	19.5524	13.8556	0.570846	0.000212004	up	DNA gyrase subunit B%2C chloroplastic/mitochondrial
XM_016682501.1	107839135	LOC107839135	10.9954	7.78407	0.570485	0.000402842	up	probable tocopherol cyclase%2C chloroplastic
XR_001665017.1	107839107	LOC107839107	20.9811	14.8626	0.568721	0.000448073	up	psbP domain-containing protein 5%2C chloroplastic isoform X1||psbP domain-containing protein 5%2C chloroplastic isoform X2||psbP domain-containing protein 5%2C chloroplastic%2C transcript variant X1||psbP domain-containing protein 5%2C chloroplastic%2C transcript variant X2||psbP domain-containing protein 5%2C chloroplastic%2C transcript variant X3||psbP domain-containing protein 5%2C chloroplast…
XM_016693503.1	107848737	LOC107848737	14.3876	10.2271	0.565473	0.000341174	up	probable monogalactosyldiacylglycerol synthase%2C chloroplastic isoform X1||probable monogalactosyldiacylglycerol synthase%2C chloroplastic isoform X2||probable monogalactosyldiacylglycerol synthase%2C chloroplastic%2C transcript variant X1||probable monogalactosyldiacylglycerol synthase%2C chloroplastic%2C transcript variant X2
XM_016716763.1	107870286	LOC107870286	63.4574	44.4112	0.564051	0.000350868	up	probable low-specificity L-threonine aldolase 1||probable low-specificity L-threonine aldolase 1%2C transcript variant X1||probable low-specificity L-threonine aldolase 1%2C transcript variant X2||probable low-specificity L-threonine aldolase 1%2C transcript variant X3||probable low-specificity L-threonine aldolase 1%2C transcript variant X4||probable low-specificity L-threonine aldolase 1%2C tra…
XM_016704546.1	107859507	LOC107859507	70.221	49.9643	0.562597	0.000701553	up	DAG protein%2C chloroplastic
XM_016703409.1	107858658	LOC107858658	19.4433	14.0188	0.562382	0.000358873	up	CBS domain-containing protein CBSX1%2C chloroplastic-like isoform X1||CBS domain-containing protein CBSX1%2C chloroplastic-like isoform X2||CBS domain-containing protein CBSX1%2C chloroplastic-like isoform X3||CBS domain-containing protein CBSX1%2C chloroplastic-like%2C transcript variant X1||CBS domain-containing protein CBSX1%2C chloroplastic-like%2C transcript variant X2||CBS domain-containing…
XM_016685008.1	107841018	LOC107841018	166.608	118.964	0.557225	0.000188545	up	probable lactoylglutathione lyase%2C chloroplastic isoform X1||probable lactoylglutathione lyase%2C chloroplastic isoform X2||probable lactoylglutathione lyase%2C chloroplastic isoform X3||probable lactoylglutathione lyase%2C chloroplastic isoform X4||probable lactoylglutathione lyase%2C chloroplastic%2C transcript variant X1||probable lactoylglutathione lyase%2C chloroplastic%2C transcript varia…
XM_016684119.1	107840287	LOC107840287	9.42907	6.71409	0.555866	0.00116633	up	uncharacterized LOC107840287%2C transcript variant X1||uncharacterized LOC107840287%2C transcript variant X2||uncharacterized protein LOC107840287 isoform X1||uncharacterized protein LOC107840287 isoform X2
XM_016696191.1	107851241	LOC107851241	63.5559	45.4614	0.554238	0.000755937	up	translation initiation factor IF-1%2C chloroplastic||translation initiation factor IF-1%2C chloroplastic%2C transcript variant X1||translation initiation factor IF-1%2C chloroplastic%2C transcript variant X2
XM_016686650.1	107842693	LOC107842693	50.782	36.3716	0.554081	0.000569396	up	chlorophyll synthase%2C chloroplastic
XM_016687181.1	107843045	LOC107843045	12.9404	9.28009	0.554078	0.00171522	up	lipid phosphate phosphatase gamma%2C chloroplastic
XM_016683183.1	107839616	LOC107839616	62.2049	44.5337	0.553826	0.000239244	up	ATP-dependent Clp protease proteolytic subunit-related protein 3%2C chloroplastic
XM_016686124.1	107842343	LOC107842343	78.2234	56.0931	0.552638	0.000428716	up	2-alkenal reductase (NADP(+)-dependent)-like
XM_016700718.1	107855705	LOC107855705	36.5705	26.2371	0.552042	0.00191106	up	ylmG homolog protein 1-1%2C chloroplastic-like
XM_016703822.1	107858985	LOC107858985	32.8783	22.2285	0.551923	0.000736774	up	haloacid dehalogenase-like hydrolase domain-containing protein At3g48420
XM_016708388.1	107862740	LOC107862740	12.6316	9.06048	0.551433	0.00185253	up	asparagine--tRNA ligase%2C chloroplastic/mitochondrial
1.35402e+07	13540190	atpF	770.14	552.441	0.550989	0.000205259	up	ATP synthase CF0 subunit I
XM_016689882.1	107845519	LOC107845519	29.8903	21.4242	0.550704	0.000882891	up	uroporphyrinogen decarboxylase 1%2C chloroplastic isoform X1||uroporphyrinogen decarboxylase 1%2C chloroplastic isoform X2||uroporphyrinogen decarboxylase 1%2C chloroplastic%2C transcript variant X1||uroporphyrinogen decarboxylase 1%2C chloroplastic%2C transcript variant X2
XM_016691828.1	107847528	LOC107847528	31.6659	22.5605	0.549994	0.000324448	up	Na(+)/H(+) antiporter NhaD isoform X1||Na(+)/H(+) antiporter NhaD%2C transcript variant X1||Na(+)/H(+) antiporter NhaD%2C transcript variant X2||uncharacterized protein LOC107847528 isoform X2
XM_016712670.1	107866640	LOC107866640	50.3061	36.1341	0.54993	0.000372934	up	ATP-dependent Clp protease proteolytic subunit-related protein 2%2C chloroplastic
XM_016704699.1	107859638	LOC107859638	12.0534	8.66272	0.549871	0.0015601	up	expansin-A13-like
XM_016724979.1	107878100	LOC107878100	46.002	33.0548	0.549568	0.000781154	up	glucose-6-phosphate 1-dehydrogenase%2C chloroplastic
XM_016725304.1	107878346	LOC107878346	41.0662	29.4982	0.54863	0.00129405	up	30S ribosomal protein S6-like
XM_016707874.1	107862335	LOC107862335	26.0496	18.7732	0.548527	0.00148511	up	protein LONGIFOLIA 2||protein LONGIFOLIA 2%2C transcript variant X1||protein LONGIFOLIA 2%2C transcript variant X2||protein LONGIFOLIA 2%2C transcript variant X3
XM_016697822.1	107852777	LOC107852777	58.0886	41.7438	0.546852	0.00105627	up	protein DETOXIFICATION 27-like
XM_016725852.1	107878744	LOC107878744	10.0319	7.23298	0.546188	0.00190314	up	1%2C4-alpha-glucan-branching enzyme 3%2C chloroplastic/amyloplastic isoform X1||1%2C4-alpha-glucan-branching enzyme 3%2C chloroplastic/amyloplastic isoform X2||1%2C4-alpha-glucan-branching enzyme 3%2C chloroplastic/amyloplastic%2C transcript variant X1||1%2C4-alpha-glucan-branching enzyme 3%2C chloroplastic/amyloplastic%2C transcript variant X2
XM_016710148.1	107863940	LOC107863940	35.268	25.3924	0.546123	0.000404205	up	uncharacterized LOC107863940||uncharacterized protein LOC107863940
XM_016706086.1	107860656	LOC107860656	53.0709	38.2417	0.545339	0.000258701	up	shaggy-related protein kinase epsilon
XM_016718353.1	107871423	LOC107871423	34.6787	25.028	0.544106	0.000808579	up	probable methylenetetrahydrofolate reductase
XM_016694689.1	107850281	LOC107850281	20.4975	14.8311	0.542214	0.000829791	up	uncharacterized protein sll0005 isoform X1||uncharacterized protein sll0005 isoform X2||uncharacterized protein sll0005 isoform X3||uncharacterized protein sll0005%2C transcript variant X1||uncharacterized protein sll0005%2C transcript variant X2||uncharacterized protein sll0005%2C transcript variant X3||uncharacterized protein sll0005%2C transcript variant X4
XM_016713428.1	107867266	LOC107867266	29.4494	21.2884	0.54147	0.00103762	up	uncharacterized LOC107867266||uncharacterized protein LOC107867266
XM_016714230.1	107867802	LOC107867802	81.3616	58.8163	0.54134	0.00183268	up	uncharacterized LOC107867802||uncharacterized protein LOC107867802
XM_016720187.1	107873359	LOC107873359	51.6952	37.4341	0.538355	0.000298459	up	ABC transporter I family member 6%2C chloroplastic
XM_016690130.1	107845683	LOC107845683	36.1369	26.1898	0.537097	0.00134612	up	ATP-dependent Clp protease proteolytic subunit 6%2C chloroplastic-like
XM_016689807.1	107845462	LOC107845462	27.5991	20.0672	0.533967	0.00121623	up	uridine kinase-like protein 4
XM_016684734.1	107840802	LOC107840802	31.4128	22.9072	0.532591	0.00139048	up	V-type proton ATPase subunit H-like isoform X1||V-type proton ATPase subunit H-like isoform X2||V-type proton ATPase subunit H-like%2C transcript variant X1||V-type proton ATPase subunit H-like%2C transcript variant X2||V-type proton ATPase subunit H-like%2C transcript variant X3||V-type proton ATPase subunit H-like%2C transcript variant X4
XM_016709851.1	107863740	LOC107863740	29.7911	21.8255	0.532553	0.000640907	up	valine--tRNA ligase%2C chloroplastic/mitochondrial 2 isoform X1||valine--tRNA ligase%2C chloroplastic/mitochondrial 2 isoform X2||valine--tRNA ligase%2C chloroplastic/mitochondrial 2%2C transcript variant X1||valine--tRNA ligase%2C chloroplastic/mitochondrial 2%2C transcript variant X2
XM_016706856.1	107861580	LOC107861580	35.0071	25.4392	0.531062	0.00112554	up	uncharacterized LOC107861580%2C transcript variant X1||uncharacterized LOC107861580%2C transcript variant X2||uncharacterized protein LOC107861580 isoform X1||uncharacterized protein LOC107861580 isoform X2
XM_016714620.1	107868057	LOC107868057	36.7681	26.8593	0.526761	0.00043292	up	protein TIC 40%2C chloroplastic
XM_016709231.1	107863345	LOC107863345	19.5937	14.3121	0.525324	0.00206065	up	ABC transporter B family member 28 isoform X1||ABC transporter B family member 28 isoform X2||ABC transporter B family member 28%2C transcript variant X1||ABC transporter B family member 28%2C transcript variant X2||ABC transporter B family member 28%2C transcript variant X3
XM_016684421.1	107840530	LOC107840530	326.879	239.004	0.523934	0.000376348	up	triosephosphate isomerase%2C chloroplastic
XM_016698401.1	107853406	LOC107853406	92.8307	67.972	0.523744	0.000518765	up	protein TIC 20-I%2C chloroplastic||protein TIC 20-I%2C chloroplastic%2C transcript variant X1||protein TIC 20-I%2C chloroplastic%2C transcript variant X2
XM_016683683.1	107840001	LOC107840001	48.2297	35.3126	0.521777	0.000966176	up	protein TIC110%2C chloroplastic
XM_016707958.1	107862389	LOC107862389	115.871	84.9773	0.519631	0.000417914	up	1-deoxy-D-xylulose 5-phosphate reductoisomerase%2C chloroplastic||1-deoxy-D-xylulose 5-phosphate reductoisomerase%2C chloroplastic%2C transcript variant X1||1-deoxy-D-xylulose 5-phosphate reductoisomerase%2C chloroplastic%2C transcript variant X2||1-deoxy-D-xylulose 5-phosphate reductoisomerase%2C chloroplastic%2C transcript variant X3
XM_016695904.1	107851017	LOC107851017	15.9012	11.7005	0.518523	0.00113337	up	protein TRIGALACTOSYLDIACYLGLYCEROL 3%2C chloroplastic isoform X1||protein TRIGALACTOSYLDIACYLGLYCEROL 3%2C chloroplastic isoform X2||protein TRIGALACTOSYLDIACYLGLYCEROL 3%2C chloroplastic isoform X3||protein TRIGALACTOSYLDIACYLGLYCEROL 3%2C chloroplastic isoform X4||protein TRIGALACTOSYLDIACYLGLYCEROL 3%2C chloroplastic%2C transcript variant X1||protein TRIGALACTOSYLDIACYLGLYCEROL 3%2C chloropla…
XM_016711287.1	107864876	LOC107864876	59.0511	43.4544	0.516111	0.000884383	up	glutathione S-transferase T1-like
XM_016716654.1	107870208	LOC107870208	142.773	105.046	0.516063	0.00120806	up	actin-97
XM_016698231.1	107853231	LOC107853231	21.655	15.9448	0.5151	0.00106172	up	auxin response factor 8-like
XM_016717876.1	107871077	LOC107871077	45.9649	33.7775	0.515031	0.00214179	up	uncharacterized LOC107871077||uncharacterized protein LOC107871077
XM_016707942.1	107862377	LOC107862377	107.362	79.0428	0.513029	0.00217687	up	protein CHAPERONE-LIKE PROTEIN OF POR1%2C chloroplastic
XM_016703717.1	107858915	LOC107858915	13.6468	10.0666	0.511471	0.00187639	up	phosphatase IMPL1%2C chloroplastic
XM_016724429.1	107877724	LOC107877724	28.9333	21.4236	0.509195	0.00118585	up	reticuline oxidase-like protein||reticuline oxidase-like protein%2C transcript variant X1||reticuline oxidase-like protein%2C transcript variant X2||reticuline oxidase-like protein%2C transcript variant X3||reticuline oxidase-like protein%2C transcript variant X4
XM_016716774.1	107870289	LOC107870289	23.9968	17.7691	0.509045	0.00172178	up	uncharacterized LOC107870289%2C transcript variant X1||uncharacterized LOC107870289%2C transcript variant X2||uncharacterized protein LOC107870289 isoform X1||uncharacterized protein LOC107870289 isoform X2
XM_016700989.1	107855993	LOC107855993	141.233	104.35	0.509039	0.000745647	up	ATP-dependent Clp protease proteolytic subunit-related protein 1%2C chloroplastic
XM_016710830.1	107864467	LOC107864467	37.4741	27.7071	0.508558	0.000720837	up	phosphoglucan%2C water dikinase%2C chloroplastic
XM_016689966.1	107845564	LOC107845564	18.7061	13.8342	0.508199	0.00187669	up	LOW QUALITY PROTEIN: glutamyl-tRNA(Gln) amidotransferase subunit A%2C chloroplastic/mitochondrial||glutamyl-tRNA(Gln) amidotransferase subunit A%2C chloroplastic/mitochondrial
XM_016720578.1	107873647	LOC107873647	47.9505	35.4501	0.507719	0.00173567	up	multiple organellar RNA editing factor 2%2C chloroplastic-like
XM_016693969.1	107849383	LOC107849383	224.784	166.588	0.50555	0.00113536	up	uncharacterized LOC107849383||uncharacterized protein LOC107849383
XM_016709904.1	107863772	LOC107863772	29.6017	21.9473	0.504648	0.000896263	up	chloroplastic lipocalin
XM_016705046.1	107859895	LOC107859895	32.6712	24.2492	0.503236	0.00163754	up	uncharacterized LOC107859895%2C transcript variant X1||uncharacterized LOC107859895%2C transcript variant X2||uncharacterized protein LOC107859895
XM_016721818.1	107875211	LOC107875211	17.7874	13.2268	0.502034	0.00218306	up	uncharacterized LOC107875211||uncharacterized protein LOC107875211
XM_016713885.1	107867582	LOC107867582	29.1084	21.6436	0.501243	0.00117182	up	uncharacterized protein At4g37920%2C chloroplastic isoform X1||uncharacterized protein At4g37920%2C chloroplastic isoform X2||uncharacterized protein At4g37920%2C chloroplastic%2C transcript variant X1||uncharacterized protein At4g37920%2C chloroplastic%2C transcript variant X2
XM_016695151.1	107850548	LOC107850548	73.1829	54.467	0.499061	0.00164076	up	kinesin-like protein KCA2
XM_016692614.1	107847983	LOC107847983	33.8414	25.2568	0.495755	0.00158148	up	bifunctional nitrilase/nitrile hydratase NIT4A
XM_016709274.1	107863380	LOC107863380	27.7926	20.7692	0.493576	0.00205423	up	ATP-dependent Clp protease ATP-binding subunit CLPT1%2C chloroplastic-like
XM_016682812.1	107839360	LOC107839360	60.3023	45.1208	0.491418	0.00103759	up	carotenoid 9%2C10(9'%2C10')-cleavage dioxygenase 1-like
XM_016686426.1	107842530	LOC107842530	17.0262	12.7451	0.490067	0.00223427	up	bifunctional monothiol glutaredoxin-S16%2C chloroplastic
XM_016709965.1	107863813	LOC107863813	71.0194	53.3014	0.488082	0.00183667	up	2-methyl-6-phytyl-1%2C4-hydroquinone methyltransferase%2C chloroplastic-like
XM_016691896.1	107847562	LOC107847562	42.2159	31.6851	0.4867	0.00104865	up	uncharacterized LOC107847562||uncharacterized protein LOC107847562
XM_016682896.1	107839422	LOC107839422	272.247	204.406	0.48622	0.000978448	up	GDP-mannose 3%2C5-epimerase 1
XM_016717574.1	107870882	LOC107870882	42.5914	31.9865	0.485097	0.000976033	up	4-hydroxyphenylpyruvate dioxygenase
XM_016700651.1	107855629	LOC107855629	186.495	140.273	0.483278	0.001668	up	cysteine synthase%2C chloroplastic/chromoplastic
XM_016723132.1	107876122	LOC107876122	59.608	44.9899	0.47837	0.00222242	up	protein CURVATURE THYLAKOID 1C%2C chloroplastic
XM_016697104.1	107852052	LOC107852052	20.3524	15.3804	0.477218	0.00128311	up	signal recognition particle 54 kDa protein 2
XM_016690890.1	107846522	LOC107846522	47.6494	36.0521	0.47471	0.00220824	up	2-Cys peroxiredoxin BAS1%2C chloroplastic
XM_016714257.1	107867816	LOC107867816	38.2329	28.9602	0.473451	0.00230179	up	uncharacterized protein ycf37 isoform X1||uncharacterized protein ycf37 isoform X2||uncharacterized protein ycf37%2C transcript variant X1||uncharacterized protein ycf37%2C transcript variant X2
XM_016684828.1	107840888	LOC107840888	219.053	166.255	0.470428	0.00183495	up	20 kDa chaperonin%2C chloroplastic-like
XM_016724798.1	107877965	LOC107877965	23.034	17.5253	0.468751	0.00195692	up	thioredoxin-like 2%2C chloroplastic
XM_016714354.1	107867882	LOC107867882	163.855	124.517	0.468693	0.00184254	up	alpha-1%2C4 glucan phosphorylase L-1 isozyme%2C chloroplastic/amyloplastic isoform X1||alpha-1%2C4 glucan phosphorylase L-1 isozyme%2C chloroplastic/amyloplastic isoform X2||alpha-1%2C4 glucan phosphorylase L-1 isozyme%2C chloroplastic/amyloplastic isoform X3||alpha-1%2C4 glucan phosphorylase L-1 isozyme%2C chloroplastic/amyloplastic%2C transcript variant X1||alpha-1%2C4 glucan phosphorylase L-1 …
XM_016709436.1	107863500	LOC107863500	108.552	82.5771	0.466792	0.00188508	up	uncharacterized LOC107863500||uncharacterized protein LOC107863500
XM_016687392.1	107843186	LOC107843186	108.246	82.2499	0.466008	0.002026	up	heterodimeric geranylgeranyl pyrophosphate synthase small subunit%2C chloroplastic||heterodimeric geranylgeranyl pyrophosphate synthase small subunit%2C chloroplastic%2C transcript variant X1||heterodimeric geranylgeranyl pyrophosphate synthase small subunit%2C chloroplastic%2C transcript variant X2||heterodimeric geranylgeranyl pyrophosphate synthase small subunit%2C chloroplastic%2C transcript …
XM_016683304.1	107839701	LOC107839701	76.2791	58.397	0.458166	0.00222381	up	ATP-dependent Clp protease proteolytic subunit 5%2C chloroplastic
XM_016720559.1	107873633	LOC107873633	247.605	358.944	-0.464029	0.00171883	down	delta(12)-acyl-lipid-desaturase-like||delta(12)-acyl-lipid-desaturase-like%2C transcript variant X1||delta(12)-acyl-lipid-desaturase-like%2C transcript variant X2
XM_016692588.1	107847961	LOC107847961	46.0674	67.2746	-0.470789	0.00233451	down	uncharacterized LOC107847961%2C transcript variant X1||uncharacterized LOC107847961%2C transcript variant X2||uncharacterized protein LOC107847961 isoform X1||uncharacterized protein LOC107847961 isoform X2
XM_016690146.1	107845695	LOC107845695	31.0836	45.2892	-0.472281	0.00216318	down	MLO-like protein 4 isoform X1||MLO-like protein 4 isoform X2||MLO-like protein 4 isoform X3||MLO-like protein 4 isoform X4||MLO-like protein 4%2C transcript variant X1||MLO-like protein 4%2C transcript variant X2||MLO-like protein 4%2C transcript variant X3||MLO-like protein 4%2C transcript variant X4
XM_016698031.1	107853005	LOC107853005	92.8687	137.394	-0.492241	0.0016208	down	putative E3 ubiquitin-protein ligase XBAT31 isoform X1||putative E3 ubiquitin-protein ligase XBAT31 isoform X2||putative E3 ubiquitin-protein ligase XBAT31%2C transcript variant X1||putative E3 ubiquitin-protein ligase XBAT31%2C transcript variant X2
XM_016711180.1	107864746	LOC107864746	38.731	57.6824	-0.503695	0.00167957	down	E3 ubiquitin-protein ligase At3g02290
XM_016725792.1	107878702	LOC107878702	42.0481	62.6552	-0.505149	0.00118198	down	probable ADP-ribosylation factor GTPase-activating protein AGD5
XM_016694841.1	107850363	LOC107850363	18.7983	28.0802	-0.507041	0.00141644	down	sister chromatid cohesion 1 protein 4 isoform X1||sister chromatid cohesion 1 protein 4 isoform X2||sister chromatid cohesion 1 protein 4 isoform X3||sister chromatid cohesion 1 protein 4 isoform X4||sister chromatid cohesion 1 protein 4%2C transcript variant X1||sister chromatid cohesion 1 protein 4%2C transcript variant X2||sister chromatid cohesion 1 protein 4%2C transcript variant X3||sister …
XM_016691770.1	107847489	LOC107847489	14.339	21.4155	-0.507947	0.00180164	down	serine/threonine-protein phosphatase BSL3-like
XM_016721834.1	107875220	LOC107875220	19.3305	28.9569	-0.512449	0.00192099	down	uncharacterized LOC107875220%2C transcript variant X1||uncharacterized LOC107875220%2C transcript variant X2||uncharacterized protein LOC107875220 isoform X1||uncharacterized protein LOC107875220 isoform X2
XM_016683230.1	107839655	LOC107839655	52.2756	78.7874	-0.520437	0.0012817	down	topless-related protein 3 isoform X1||topless-related protein 3 isoform X2||topless-related protein 3%2C transcript variant X1||topless-related protein 3%2C transcript variant X2
XM_016714418.1	107867924	LOC107867924	26.3584	39.8292	-0.525187	0.00195379	down	universal stress protein A-like protein
XM_016718131.1	107871249	LOC107871249	119.82	181.355	-0.525897	0.000801442	down	pleiotropic drug resistance protein 1-like
XM_016720080.1	107873293	LOC107873293	36.9703	56.3091	-0.535665	0.00211336	down	putative clathrin assembly protein At2g25430
XM_016724177.1	107877514	LOC107877514	18.0942	27.5901	-0.53827	0.000728071	down	diacylglycerol kinase 7 isoform X1||diacylglycerol kinase 7 isoform X2||diacylglycerol kinase 7%2C transcript variant X1||diacylglycerol kinase 7%2C transcript variant X2
XM_016704005.1	107859108	LOC107859108	72.207	110.548	-0.542775	0.000822021	down	la-related protein 6A
XM_016714734.1	107868124	LOC107868124	13.8471	21.1904	-0.543713	0.00207718	down	deSI-like protein At4g17486 isoform X1||deSI-like protein At4g17486 isoform X2||deSI-like protein At4g17486%2C transcript variant X1||deSI-like protein At4g17486%2C transcript variant X2||deSI-like protein At4g17486%2C transcript variant X3
XM_016695298.1	107850630	LOC107850630	1554.78	2384.12	-0.54373	0.000369914	down	induced stolen tip protein TUB8-like
XM_016698415.1	107853421	LOC107853421	6.14665	9.45699	-0.547255	0.00140825	down	beta-glucosidase BoGH3B-like
XM_016691775.1	107847495	LOC107847495	131.686	203.297	-0.554858	0.00203779	down	uncharacterized LOC107847495||uncharacterized protein LOC107847495
XM_016684850.1	107840904	LOC107840904	42.2096	65.0852	-0.555614	0.00170437	down	patellin-3-like isoform X1||patellin-3-like isoform X2||patellin-3-like%2C transcript variant X1||patellin-3-like%2C transcript variant X2
XM_016700047.1	107855063	LOC107855063	6.06079	9.42755	-0.560372	0.000669009	down	protein GIGANTEA-like isoform X1||protein GIGANTEA-like isoform X2||protein GIGANTEA-like%2C transcript variant X1||protein GIGANTEA-like%2C transcript variant X2||protein GIGANTEA-like%2C transcript variant X3||protein GIGANTEA-like%2C transcript variant X4
XM_016704088.1	107859168	LOC107859168	20.3892	31.53	-0.560661	0.00206282	down	transcription factor GTE12-like
XM_016713438.1	107867273	LOC107867273	51.3827	79.8376	-0.563846	0.000266975	down	squalene epoxidase 1-like
XM_016708316.1	107862681	LOC107862681	10.3012	16.0286	-0.566513	0.00177732	down	transcription factor GTE10-like
XM_016687092.1	107842981	LOC107842981	64.7195	102.02	-0.58533	0.000192585	down	probable ADP-ribosylation factor GTPase-activating protein AGD6
XM_016707391.1	107861969	LOC107861969	21.8324	34.3958	-0.585767	0.00197091	down	uncharacterized LOC107861969%2C transcript variant X1||uncharacterized LOC107861969%2C transcript variant X2||uncharacterized protein LOC107861969 isoform X1||uncharacterized protein LOC107861969 isoform X2
XM_016722861.1	107875949	LOC107875949	10.1216	15.9912	-0.58907	0.000407661	down	uncharacterized LOC107875949||uncharacterized protein LOC107875949
XM_016698202.1	107853199	LOC107853199	63.5078	100.292	-0.589538	0.000321313	down	syntaxin-22-like
XM_016700708.1	107855696	LOC107855696	8.18977	12.9804	-0.592511	0.000640896	down	uncharacterized LOC107855696||uncharacterized protein LOC107855696
XM_016718317.1	107871386	LOC107871386	75.9047	120.605	-0.592865	0.00161402	down	cytochrome P450 77A2
XM_016688463.1	107844001	LOC107844001	11.8714	18.7536	-0.59926	0.000577281	down	stomatal closure-related actin-binding protein 3-like isoform X1||stomatal closure-related actin-binding protein 3-like isoform X2||stomatal closure-related actin-binding protein 3-like%2C transcript variant X1||stomatal closure-related actin-binding protein 3-like%2C transcript variant X2||stomatal closure-related actin-binding protein 3-like%2C transcript variant X3||stomatal closure-related ac…
XM_016708053.1	107862462	LOC107862462	573.178	913.278	-0.601452	0.000347235	down	transcription factor MYB1R1
XM_016706190.1	107860729	LOC107860729	32.2728	51.4338	-0.603026	0.000734212	down	plant UBX domain-containing protein 1
XM_016682398.1	107839052	LOC107839052	52.146	83.1303	-0.605138	0.00120792	down	protein arginine N-methyltransferase PRMT10||protein arginine N-methyltransferase PRMT10%2C transcript variant X1||protein arginine N-methyltransferase PRMT10%2C transcript variant X2||protein arginine N-methyltransferase PRMT10%2C transcript variant X3||protein arginine N-methyltransferase PRMT10%2C transcript variant X4
XM_016718443.1	107871490	LOC107871490	17.8901	28.5993	-0.607905	0.000585362	down	methyltransferase-like protein 1||methyltransferase-like protein 1%2C transcript variant X1||methyltransferase-like protein 1%2C transcript variant X2||methyltransferase-like protein 1%2C transcript variant X3
XM_016700108.1	107855118	LOC107855118	25.3141	40.5657	-0.610654	0.000943024	down	importin subunit alpha
XM_016712973.1	107866925	LOC107866925	14.786	23.8384	-0.612735	0.00173564	down	transcription factor VIP1-like||transcription factor VIP1-like%2C transcript variant X1||transcription factor VIP1-like%2C transcript variant X2||transcription factor VIP1-like%2C transcript variant X3
XM_016682821.1	107839370	LOC107839370	8.70374	14.0148	-0.614727	0.000706305	down	dr1-associated corepressor-like
XM_016688296.1	107843886	LOC107843886	3.78418	6.1009	-0.617978	0.00186246	down	uncharacterized LOC107843886%2C transcript variant X1||uncharacterized LOC107843886%2C transcript variant X2||uncharacterized protein LOC107843886 isoform X1||uncharacterized protein LOC107843886 isoform X2
XM_016691550.1	107847358	LOC107847358	5.51739	8.89846	-0.61803	0.00207667	down	uncharacterized LOC107847358%2C transcript variant X1||uncharacterized LOC107847358%2C transcript variant X2||uncharacterized protein LOC107847358 isoform X1||uncharacterized protein LOC107847358 isoform X2
XM_016709157.1	107863291	LOC107863291	47.3406	76.3852	-0.620991	0.000468452	down	uncharacterized LOC107863291||uncharacterized protein LOC107863291
XM_016683706.1	107840014	LOC107840014	63.4641	102.579	-0.622536	0.000129813	down	uncharacterized LOC107840014%2C transcript variant X1||uncharacterized LOC107840014%2C transcript variant X2||uncharacterized LOC107840014%2C transcript variant X3||uncharacterized protein LOC107840014 isoform X1||uncharacterized protein LOC107840014 isoform X2
XR_001671877.1	107861909	LOC107861909	76.9391	124.424	-0.623782	0.000331396	down	pre-mRNA-splicing factor SPF27 homolog||pre-mRNA-splicing factor SPF27 homolog%2C transcript variant X1||pre-mRNA-splicing factor SPF27 homolog%2C transcript variant X2
XM_016726108.1	107878926	LOC107878926	69.0951	111.864	-0.625034	0.000399317	down	DCN1-like protein 1 isoform X1||DCN1-like protein 1 isoform X2||DCN1-like protein 1%2C transcript variant X1||DCN1-like protein 1%2C transcript variant X2
XM_016714925.1	107868273	LOC107868273	27.1892	44.135	-0.62687	0.000146189	down	auxin response factor 8-like
XM_016709169.1	107863301	LOC107863301	51.8132	84.1731	-0.628159	0.000488002	down	LOW QUALITY PROTEIN: remorin||remorin
XM_016683239.1	107839662	LOC107839662	165.432	268.356	-0.629268	0.00152911	down	protein DEHYDRATION-INDUCED 19 homolog 3
XM_016701784.1	107856815	LOC107856815	9.4382	15.3567	-0.631066	0.00154402	down	E3 ubiquitin-protein ligase KEG
XM_016722406.1	107875622	LOC107875622	14.6863	23.9302	-0.632131	8.83985e-05	down	LOW QUALITY PROTEIN: vacuolar protein sorting-associated protein 41 homolog||vacuolar protein sorting-associated protein 41 homolog
XM_016724398.1	107877707	LOC107877707	11.2782	18.4053	-0.634535	0.000415553	down	NEDD8 ultimate buster 1
XM_016688143.1	107843756	LOC107843756	16.1972	26.538	-0.640691	0.00143868	down	transcription elongation factor SPT6 isoform X1||transcription elongation factor SPT6 isoform X2||transcription elongation factor SPT6%2C transcript variant X1||transcription elongation factor SPT6%2C transcript variant X2
XM_016696482.1	107851457	LOC107851457	133.911	219.359	-0.642234	0.000486725	down	zinc finger A20 and AN1 domain-containing stress-associated protein 5-like
XM_016722192.1	107875461	LOC107875461	35.0702	57.5476	-0.644067	0.000958638	down	ran-binding protein 1 homolog b
TCONS_00004454	XLOC_002506	XLOC_002506	1.57537	2.59284	-0.644165	0.000184983	down	-
XM_016684483.1	107840580	LOC107840580	56.5422	93.4954	-0.654281	0.000371665	down	SKP1-like protein 1B
XM_016684268.1	107840409	LOC107840409	90.2477	148.389	-0.65704	0.000432829	down	glycine-rich RNA-binding protein 1-like isoform X1||glycine-rich RNA-binding protein-like isoform X2||glycine-rich RNA-binding protein-like%2C transcript variant X1||glycine-rich RNA-binding protein-like%2C transcript variant X2
XM_016703089.1	107858435	LOC107858435	4.58466	7.62013	-0.659268	0.000390457	down	lipase-like PAD4
XM_016683133.1	107839587	LOC107839587	9.1348	15.1789	-0.661293	0.00121905	down	acyl-CoA-binding domain-containing protein 4
XM_016702467.1	107857620	LOC107857620	37.1594	61.8833	-0.664099	0.000564833	down	protein ASPARTIC PROTEASE IN GUARD CELL 2-like
XM_016682717.1	107839297	LOC107839297	17.2885	28.9057	-0.670036	0.00023311	down	uncharacterized LOC107839297||uncharacterized protein LOC107839297
XM_016689463.1	107845233	LOC107845233	9.75848	16.3199	-0.670693	0.0010466	down	transcription factor GTE4-like
XM_016683377.1	107839754	LOC107839754	10.031	16.7316	-0.671238	0.000402831	down	hydrophobic protein LTI6A-like
XM_016692490.1	107847896	LOC107847896	7.33699	12.2786	-0.672719	0.000137941	down	protein ENHANCED DISEASE RESISTANCE 2-like
XM_016709354.1	107863443	LOC107863443	147.719	247.592	-0.673248	0.000260177	down	putative glycine-rich cell wall structural protein 1
XM_016696117.1	107851187	LOC107851187	49.1566	82.502	-0.67853	0.000941187	down	pollen-specific leucine-rich repeat extensin-like protein 2 isoform X1||pollen-specific leucine-rich repeat extensin-like protein 2 isoform X2||pollen-specific leucine-rich repeat extensin-like protein 2%2C transcript variant X1||pollen-specific leucine-rich repeat extensin-like protein 2%2C transcript variant X2
XM_016710277.1	107864026	LOC107864026	23.5182	39.7167	-0.682191	0.000188561	down	serine/arginine-rich splicing factor SR34B-like isoform X2||serine/arginine-rich-splicing factor SR34-like isoform X1||serine/arginine-rich-splicing factor SR34-like%2C transcript variant X1||serine/arginine-rich-splicing factor SR34-like%2C transcript variant X2||serine/arginine-rich-splicing factor SR34-like%2C transcript variant X3||serine/arginine-rich-splicing factor SR34-like%2C transcript …
XM_016710831.1	107864469	LOC107864469	28.1668	47.4689	-0.683069	5.85409e-05	down	geraniol 8-hydroxylase-like isoform X1||geraniol 8-hydroxylase-like isoform X2||geraniol 8-hydroxylase-like%2C transcript variant X1||geraniol 8-hydroxylase-like%2C transcript variant X2
XM_016723638.1	107876783	LOC107876783	27.7982	46.8706	-0.683959	0.000327087	down	NAC domain-containing protein 83
XM_016697489.1	107852455	LOC107852455	3.59602	6.08716	-0.687134	0.000876827	down	uncharacterized LOC107852455||uncharacterized protein LOC107852455
XM_016689843.1	107845491	LOC107845491	86.0941	145.663	-0.688487	0.000288224	down	plasma membrane-associated cation-binding protein 1
XM_016697951.1	107852917	LOC107852917	11.3203	19.1578	-0.688994	0.00173057	down	uncharacterized LOC107852917||uncharacterized protein LOC107852917
XM_016695263.1	107850616	LOC107850616	8.63779	14.6375	-0.690039	0.000476802	down	crooked neck-like protein 1
XM_016708997.1	107863182	LOC107863182	42.9868	72.7285	-0.690055	0.000585515	down	SUMO-conjugating enzyme UBC9||SUMO-conjugating enzyme UBC9%2C transcript variant X1||SUMO-conjugating enzyme UBC9%2C transcript variant X2
XM_016712770.1	107866789	LOC107866789	34.5309	58.7477	-0.691968	0.000135074	down	Niemann-Pick C1 protein-like isoform X1||Niemann-Pick C1 protein-like isoform X2||Niemann-Pick C1 protein-like%2C transcript variant X1||Niemann-Pick C1 protein-like%2C transcript variant X2
XM_016713974.1	107867640	LOC107867640	94.5786	160.57	-0.693313	0.000689383	down	abscisic stress-ripening protein 2-like
XM_016689950.1	107845558	LOC107845558	28.4696	48.4676	-0.700047	0.00154862	down	early nodulin-like protein 2
XM_016701628.1	107856648	LOC107856648	54.9409	103.313	-0.700737	0.000418811	down	probable S-adenosylmethionine-dependent methyltransferase At5g37990
XR_001675173.1	107873200	LOC107873200	15.643	25.9648	-0.704991	0.000191422	down	uncharacterized LOC107873200%2C transcript variant X1||uncharacterized LOC107873200%2C transcript variant X2||uncharacterized LOC107873200%2C transcript variant X3||uncharacterized LOC107873200%2C transcript variant X4||uncharacterized LOC107873200%2C transcript variant X5||uncharacterized LOC107873200%2C transcript variant X6||uncharacterized LOC107873200%2C transcript variant X7||uncharacterize…
XM_016703451.1	107858692	LOC107858692	18.2368	31.2986	-0.708722	0.000333047	down	CASP-like protein 5C3
XM_016689944.1	107845543	LOC107845543	3.3778	5.79929	-0.708897	0.00025811	down	uncharacterized LOC107845543%2C transcript variant X1||uncharacterized LOC107845543%2C transcript variant X2||uncharacterized LOC107845543%2C transcript variant X3||uncharacterized LOC107845543%2C transcript variant X4||uncharacterized LOC107845543%2C transcript variant X5||uncharacterized LOC107845543%2C transcript variant X6||uncharacterized LOC107845543%2C transcript variant X7||uncharacterize…
XR_001673014.1	107866763	LOC107866763	7.67196	13.4503	-0.709665	0.002172	down	RNA-binding protein 24-B||RNA-binding protein 24-B%2C transcript variant X1||RNA-binding protein 24-B%2C transcript variant X2
XM_016696043.1	107851125	LOC107851125	272.098	468.006	-0.712893	0.00208579	down	cell wall / vacuolar inhibitor of fructosidase 1-like
XM_016709106.1	107863264	LOC107863264	47.0407	82.5494	-0.713518	0.000119386	down	mediator of RNA polymerase II transcription subunit 21 isoform X1||mediator of RNA polymerase II transcription subunit 21 isoform X2||mediator of RNA polymerase II transcription subunit 21%2C transcript variant X1||mediator of RNA polymerase II transcription subunit 21%2C transcript variant X2
XM_016686514.1	107842584	LOC107842584	12.6996	22.0342	-0.724327	3.36273e-05	down	protein SMAX1-LIKE 6-like||protein SMAX1-LIKE 6-like%2C transcript variant X1||protein SMAX1-LIKE 6-like%2C transcript variant X2
XM_016701686.1	107856706	LOC107856706	7.99401	13.8907	-0.725036	0.00107125	down	putative dual specificity protein phosphatase DSP8
XM_016720584.1	107873651	LOC107873651	3.45737	6.09955	-0.726238	0.00224701	down	TBC1 domain family member 15
XM_016720820.1	107873887	LOC107873887	12.4679	21.6734	-0.726523	0.00025886	down	long chain base biosynthesis protein 2a-like
XM_016693709.1	107849023	LOC107849023	24.7622	43.0601	-0.729058	0.000178817	down	E3 ubiquitin-protein ligase RLIM isoform X2||E3 ubiquitin-protein ligase RLIM%2C transcript variant X1||E3 ubiquitin-protein ligase RLIM%2C transcript variant X2||E3 ubiquitin-protein ligase RLIM%2C transcript variant X3||uncharacterized protein LOC107849023 isoform X1
XM_016711165.1	107864734	LOC107864734	4.82652	8.42761	-0.730274	0.00213131	down	uncharacterized LOC107864734||uncharacterized protein LOC107864734
XM_016695807.1	107850946	LOC107850946	3.71715	6.49925	-0.732183	5.54699e-05	down	30S ribosomal protein S16-like
XM_016720036.1	107873266	LOC107873266	3.09447	5.42962	-0.73985	0.000525868	down	armadillo repeat-containing kinesin-like protein 2
XM_016724333.1	107877638	LOC107877638	6.5561	11.5136	-0.743032	0.00105264	down	FIP1[V]-like protein
XM_016718161.1	107871282	LOC107871282	34.2998	60.2536	-0.74337	0.000414181	down	chaperone protein dnaJ 20%2C chloroplastic-like
XM_016717354.1	107870737	LOC107870737	8.18494	14.5351	-0.7611	0.00162565	down	uncharacterized membrane protein At4g09580-like
XM_016692495.1	107847899	LOC107847899	17.8334	31.7415	-0.762178	5.08453e-05	down	uncharacterized LOC107847899||uncharacterized protein LOC107847899
XM_016703343.1	107858615	LOC107858615	216.538	385.554	-0.765746	0.000722506	down	LOW QUALITY PROTEIN: glycine-rich domain-containing protein 2-like||glycine-rich domain-containing protein 2-like
XM_016683330.1	107839718	LOC107839718	77.9357	139.18	-0.768574	0.000634268	down	transcription factor bHLH149
XM_016708110.1	107862507	LOC107862507	9.57749	17.1607	-0.771338	0.00218529	down	plant cysteine oxidase 2-like
XM_016693392.1	107848616	LOC107848616	7.54827	13.5419	-0.771603	0.00161155	down	axial regulator YABBY 5-like isoform X2||axial regulator YABBY 5-like%2C transcript variant X1||axial regulator YABBY 5-like%2C transcript variant X2||putative axial regulator YABBY 2 isoform X1
XM_016700502.1	107855486	LOC107855486	14.6211	26.396	-0.780741	2.98745e-05	down	protein CROWDED NUCLEI 1-like isoform X1||protein CROWDED NUCLEI 1-like isoform X2||protein CROWDED NUCLEI 1-like isoform X3||protein CROWDED NUCLEI 1-like%2C transcript variant X1||protein CROWDED NUCLEI 1-like%2C transcript variant X2||protein CROWDED NUCLEI 1-like%2C transcript variant X3
XM_016684128.1	107840306	LOC107840306	18.1794	32.7526	-0.78297	0.000233874	down	serine carboxypeptidase-like 26
XM_016695231.1	107850595	LOC107850595	586.079	1066.14	-0.793885	4.67041e-06	down	dnaJ protein homolog
XM_016726072.1	107878900	LOC107878900	2.70105	4.93416	-0.797377	0.000696708	down	peptidyl-prolyl cis-trans isomerase CYP59
XM_016695972.1	107851071	LOC107851071	29.6109	54.4313	-0.804007	0.00204191	down	cell wall / vacuolar inhibitor of fructosidase 1-like
XM_016718301.1	107871378	LOC107871378	5.0067	9.19324	-0.804488	0.00127708	down	pleiotropic drug resistance protein 2-like||pleiotropic drug resistance protein 2-like%2C transcript variant X1||pleiotropic drug resistance protein 2-like%2C transcript variant X2
XM_016699686.1	107854661	LOC107854661	21.0405	38.5466	-0.804959	9.54575e-05	down	sarcoplasmic reticulum histidine-rich calcium-binding protein||sarcoplasmic reticulum histidine-rich calcium-binding protein%2C transcript variant X1||sarcoplasmic reticulum histidine-rich calcium-binding protein%2C transcript variant X2
XM_016708200.1	107862579	LOC107862579	7.25774	12.612	-0.806245	0.000935399	down	DEAD-box ATP-dependent RNA helicase 20||DEAD-box ATP-dependent RNA helicase 20%2C transcript variant X1||DEAD-box ATP-dependent RNA helicase 20%2C transcript variant X2
XM_016722298.1	107875541	LOC107875541	12.671	23.5662	-0.827228	0.000471087	down	putative E3 ubiquitin-protein ligase XBAT31
XM_016698992.1	107854013	LOC107854013	53.1229	99.1817	-0.831511	5.05612e-06	down	heterogeneous nuclear ribonucleoprotein 1
XM_016695491.1	107850748	LOC107850748	8.28909	15.5158	-0.833032	0.00206535	down	uncharacterized LOC107850748%2C transcript variant X1||uncharacterized LOC107850748%2C transcript variant X2||uncharacterized LOC107850748%2C transcript variant X3||uncharacterized protein LOC107850748 isoform X1||uncharacterized protein LOC107850748 isoform X2
XM_016721866.1	107875241	LOC107875241	5.22141	9.82347	-0.836372	0.000586906	down	LRR receptor-like serine/threonine-protein kinase ERL1
XM_016715624.1	107869037	LOC107869037	28.2283	53.2329	-0.843948	5.29137e-05	down	uncharacterized LOC107869037||uncharacterized protein LOC107869037
XM_016704394.1	107859395	LOC107859395	5.14003	9.77399	-0.858141	0.000127549	down	E3 ubiquitin-protein ligase RNF8-like
XM_016710600.1	107864268	LOC107864268	82.8436	157.751	-0.859696	1.06852e-06	down	salicylate carboxymethyltransferase-like
XM_016723837.1	107877050	LOC107877050	383.39	732.177	-0.864647	9.82542e-06	down	uncharacterized LOC107877050%2C transcript variant X1||uncharacterized LOC107877050%2C transcript variant X2||uncharacterized LOC107877050%2C transcript variant X3||uncharacterized protein LOC107877050 isoform X1||uncharacterized protein LOC107877050 isoform X2||uncharacterized protein LOC107877050 isoform X3
XM_016698689.1	107853712	LOC107853712	2.29584	4.40925	-0.870928	0.00125773	down	OBERON-like protein||OBERON-like protein%2C transcript variant X1||OBERON-like protein%2C transcript variant X2
XM_016719815.1	107873090	LOC107873090	1.59194	3.06927	-0.872627	0.00187308	down	transcriptional regulator ATRX homolog
XM_016684110.1	107840289	LOC107840289	5.10292	9.90855	-0.888414	0.00148892	down	protein CYPRO4
XM_016725992.1	107878841	LOC107878841	44.8935	87.3956	-0.891216	4.95602e-06	down	uridine kinase-like protein 3
XM_016685306.1	107841354	LOC107841354	16.9411	33.0076	-0.893345	4.0824e-05	down	neurogenic protein mastermind
XM_016724188.1	107877525	LOC107877525	12.4854	24.3864	-0.893635	0.000108801	down	protein SUPPRESSOR OF MAX2 1
XM_016701723.1	107856737	LOC107856737	21.15	40.8143	-0.895235	1.35341e-06	down	probable protein phosphatase 2C 15||probable protein phosphatase 2C 15%2C transcript variant X1||probable protein phosphatase 2C 15%2C transcript variant X2||probable protein phosphatase 2C 15%2C transcript variant X3
XM_016694202.1	107849647	LOC107849647	13.7107	26.85	-0.898966	0.00042006	down	salicylate carboxymethyltransferase-like
XM_016689800.1	107845457	LOC107845457	23.4848	45.6862	-0.903323	0.000106986	down	GATA transcription factor 4-like
XR_001675833.1	107875449	LOC107875449	5.31781	10.4619	-0.906107	0.000601502	down	transcription initiation factor TFIID subunit 15b||transcription initiation factor TFIID subunit 15b%2C transcript variant X1||transcription initiation factor TFIID subunit 15b%2C transcript variant X2||transcription initiation factor TFIID subunit 15b%2C transcript variant X3
XM_016703184.1	107858506	LOC107858506	2.46058	4.87324	-0.910634	0.00170306	down	uncharacterized LOC107858506%2C transcript variant X1||uncharacterized LOC107858506%2C transcript variant X2||uncharacterized protein LOC107858506 isoform X1||uncharacterized protein LOC107858506 isoform X2
XM_016711478.1	107865135	LOC107865135	3.44724	6.67738	-0.910966	0.000578432	down	uncharacterized LOC107865135%2C transcript variant X1||uncharacterized LOC107865135%2C transcript variant X2||uncharacterized LOC107865135%2C transcript variant X3||uncharacterized LOC107865135%2C transcript variant X4||uncharacterized LOC107865135%2C transcript variant X5||uncharacterized protein LOC107865135 isoform X1||uncharacterized protein LOC107865135 isoform X2||uncharacterized protein LO…
XM_016688167.1	107843777	LOC107843777	5.86234	11.6184	-0.914639	6.45718e-06	down	TGACG-sequence-specific DNA-binding protein TGA-2.1
XR_001667161.1	107846141	LOC107846141	0.66617	1.65768	-0.916706	6.33293e-07	down	uncharacterized LOC107846141%2C transcript variant X1||uncharacterized LOC107846141%2C transcript variant X2||uncharacterized LOC107846141%2C transcript variant X3||uncharacterized protein LOC107846141
XM_016711473.1	107865127	LOC107865127	2.05968	4.11312	-0.922436	0.0012089	down	uncharacterized LOC107865127||uncharacterized protein LOC107865127
XM_016713108.1	107867024	LOC107867024	2.07741	3.9113	-0.927982	0.00018893	down	probable serine/threonine protein kinase IRE4 isoform X1||probable serine/threonine protein kinase IRE4 isoform X2||probable serine/threonine protein kinase IRE4%2C transcript variant X1||probable serine/threonine protein kinase IRE4%2C transcript variant X2||probable serine/threonine protein kinase IRE4%2C transcript variant X3
XM_016710896.1	107864507	LOC107864507	3.72744	7.44501	-0.928148	0.000141676	down	myb family transcription factor APL-like
XR_001668210.1	107849287	LOC107849287	2.30538	5.03151	-0.942501	0.00196106	down	uncharacterized LOC107849287%2C transcript variant X1||uncharacterized LOC107849287%2C transcript variant X2||uncharacterized LOC107849287%2C transcript variant X3||uncharacterized LOC107849287%2C transcript variant X4||uncharacterized LOC107849287%2C transcript variant X5||uncharacterized LOC107849287%2C transcript variant X6||uncharacterized protein LOC107849287 isoform X1||uncharacterized prot…
XM_016686122.1	107842342	LOC107842342	84.6453	171.307	-0.94342	0.000332896	down	xyloglucan endotransglucosylase/hydrolase 2-like
XM_016704142.1	107859214	LOC107859214	2.53925	5.21913	-0.951312	0.000453068	down	probable LRR receptor-like serine/threonine-protein kinase At1g07650 isoform X1||probable LRR receptor-like serine/threonine-protein kinase At1g07650 isoform X2||probable LRR receptor-like serine/threonine-protein kinase At1g07650%2C transcript variant X1||probable LRR receptor-like serine/threonine-protein kinase At1g07650%2C transcript variant X2
XM_016687617.1	107843365	LOC107843365	7.26575	14.8055	-0.957985	3.41219e-06	down	serine/threonine-protein kinase CDL1-like
XM_016708145.1	107862536	LOC107862536	1.65378	3.39829	-0.966638	0.000459623	down	U3 small nucleolar ribonucleoprotein protein MPP10 isoform X1||U3 small nucleolar ribonucleoprotein protein MPP10 isoform X2||U3 small nucleolar ribonucleoprotein protein MPP10 isoform X3||U3 small nucleolar ribonucleoprotein protein MPP10 isoform X4||U3 small nucleolar ribonucleoprotein protein MPP10%2C transcript variant X1||U3 small nucleolar ribonucleoprotein protein MPP10%2C transcript varia…
XM_016707246.1	107861868	LOC107861868	5.30551	10.9438	-0.973276	0.000138227	down	uncharacterized LOC107861868||uncharacterized protein LOC107861868
XM_016690412.1	107845902	LOC107845902	20.1837	42.234	-0.992454	5.90683e-06	down	transcription repressor OFP2-like
XM_016684410.1	107840525	LOC107840525	76.0351	160.594	-1.00454	4.53206e-05	down	snakin-2
XM_016698869.1	107853886	LOC107853886	5.19249	11.0102	-1.00993	0.00196749	down	LOW QUALITY PROTEIN: protein NRT1/ PTR FAMILY 6.1||protein NRT1/ PTR FAMILY 6.1
XM_016724486.1	107877772	LOC107877772	2.09987	4.73001	-1.03408	0.000481744	down	uncharacterized LOC107877772%2C transcript variant X1||uncharacterized LOC107877772%2C transcript variant X2||uncharacterized LOC107877772%2C transcript variant X3||uncharacterized LOC107877772%2C transcript variant X4||uncharacterized LOC107877772%2C transcript variant X5||uncharacterized protein LOC107877772
XM_016685525.1	107841673	LOC107841673	0.90849	1.98079	-1.04466	0.00120189	down	uncharacterized LOC107841673||uncharacterized protein LOC107841673
XM_016695663.1	107850867	LOC107850867	13.0021	28.2054	-1.04913	2.93916e-06	down	homeobox-leucine zipper protein ATHB-6-like
XM_016711466.1	107865119	LOC107865119	2.35386	5.15478	-1.05888	4.05218e-05	down	uncharacterized LOC107865119||uncharacterized protein LOC107865119
XM_016696880.1	107851792	LOC107851792	7.68953	17.3821	-1.10891	2.3106e-07	down	uncharacterized LOC107851792||uncharacterized protein LOC107851792
XM_016706122.1	107860678	LOC107860678	6.12911	14.0628	-1.12713	6.39645e-05	down	titin isoform X1||titin isoform X2||titin isoform X3||titin isoform X4||titin%2C transcript variant X1||titin%2C transcript variant X2||titin%2C transcript variant X3||titin%2C transcript variant X4
XM_016716434.1	107870042	LOC107870042	1.62601	3.76838	-1.13441	0.00121514	down	EGF domain-specific O-linked N-acetylglucosamine transferase
XM_016698629.1	107853650	LOC107853650	0.922864	2.13784	-1.1583	0.000223404	down	bifunctional epoxide hydrolase 2-like
TCONS_00149537	XLOC_087101	XLOC_087101	0.225678	0.538462	-1.17687	0.0012008	down	-
XM_016704341.1	107859358	LOC107859358	374.968	892.085	-1.18331	4.15436e-07	down	auxin-repressed 12.5 kDa protein isoform X1||auxin-repressed 12.5 kDa protein isoform X2||auxin-repressed 12.5 kDa protein%2C transcript variant X1||auxin-repressed 12.5 kDa protein%2C transcript variant X2
XM_016708070.1	107862477	LOC107862477	1.02979	2.45935	-1.18438	9.07165e-06	down	(-)-isopiperitenol/(-)-carveol dehydrogenase%2C mitochondrial-like||LOW QUALITY PROTEIN: (-)-isopiperitenol/(-)-carveol dehydrogenase%2C mitochondrial-like
XM_016711881.1	107865670	LOC107865670	2.1262	5.09221	-1.1961	0.00120712	down	extensin-2-like
XM_016690629.1	107846172	LOC107846172	1.04735	2.57357	-1.20308	0.00107303	down	proline-rich extensin-like protein EPR1
XM_016696911.1	107851815	LOC107851815	2.62452	6.38853	-1.20919	0.00194782	down	uncharacterized LOC107851815||uncharacterized protein LOC107851815
XM_016704683.1	107859627	LOC107859627	2.91203	7.09258	-1.2098	0.00143013	down	homeobox protein knotted-1-like LET6 isoform X1||homeobox protein knotted-1-like LET6 isoform X2||homeobox protein knotted-1-like LET6%2C transcript variant X1||homeobox protein knotted-1-like LET6%2C transcript variant X2
XM_016682003.1	107838802	LOC107838802	9.88044	24.2764	-1.22591	0.000195777	down	protein SRC2-like
XM_016712819.1	107866820	LOC107866820	3.49226	9.27878	-1.22685	0.00202599	down	ganglioside-induced differentiation-associated protein 2-like
XM_016695662.1	107850866	LOC107850866	30.7739	75.8144	-1.23284	4.61373e-08	down	heat stress transcription factor A-5
XM_016710615.1	107864282	LOC107864282	1.61912	4.0205	-1.23808	9.41537e-05	down	pleiotropic drug resistance protein 1
TCONS_00048451	XLOC_027881	XLOC_027881	1.33106	3.31588	-1.24028	0.000300202	down	-
XM_016708763.1	107863015	LOC107863015	2.82909	7.1093	-1.25321	9.82869e-05	down	uncharacterized protein At5g23160-like
XM_016683643.1	107839959	LOC107839959	0.359907	1.01752	-1.26329	0.00124671	down	uncharacterized LOC107839959||uncharacterized protein LOC107839959
XM_016698259.1	107853263	LOC107853263	12.14	31.3889	-1.27054	5.70411e-07	down	heavy metal-associated isoprenylated plant protein 3 isoform X1||heavy metal-associated isoprenylated plant protein 3 isoform X2||heavy metal-associated isoprenylated plant protein 3%2C transcript variant X1||heavy metal-associated isoprenylated plant protein 3%2C transcript variant X2
XM_016724184.1	107877521	LOC107877521	12.7087	32.483	-1.29078	0.00171968	down	ribonuclease 1-like
XM_016725779.1	107878692	LOC107878692	16.5004	42.4011	-1.29225	1.02478e-08	down	uncharacterized LOC107878692||uncharacterized protein LOC107878692
XM_016716899.1	107870384	LOC107870384	0.923362	2.54338	-1.29427	5.17414e-06	down	putative UPF0481 protein At3g02645
XM_016710935.1	107864537	LOC107864537	234.634	609.677	-1.30876	4.35205e-08	down	myosin-7
XM_016713056.1	107866988	LOC107866988	42.5616	111.606	-1.32516	3.64711e-05	down	uncharacterized LOC107866988||uncharacterized protein LOC107866988
XM_016707375.1	107861956	LOC107861956	2.01116	5.34625	-1.33997	5.87688e-05	down	uncharacterized LOC107861956||uncharacterized protein LOC107861956
XM_016700206.1	107855214	LOC107855214	6.24242	16.6732	-1.35061	3.17811e-06	down	pro-resilin-like
XM_016684320.1	107840453	LOC107840453	1.13314	3.29763	-1.35662	1.8501e-05	down	uncharacterized LOC107840453||uncharacterized protein LOC107840453
XM_016698679.1	107853702	LOC107853702	25.982	71.1971	-1.37196	0.000269807	down	major latex allergen Hev b 5-like
XM_016692692.1	107848036	LOC107848036	0.461778	1.2668	-1.37391	0.00154617	down	double-stranded RNA-binding protein 2
XM_016686117.1	107842338	LOC107842338	1.75549	4.89135	-1.40396	0.00194237	down	protodermal factor 1-like
XM_016684900.1	107840944	LOC107840944	5.1407	14.7012	-1.44542	4.6059e-05	down	zinc finger CCCH domain-containing protein 20
XM_016707854.1	107862322	LOC107862322	1.91169	5.5691	-1.47477	0.000157991	down	DNAJ protein JJJ1 homolog
TCONS_00162370	XLOC_094917	XLOC_094917	0.301722	0.908273	-1.51175	0.00217969	down	-
TCONS_00172700	107855181	LOC107855181	0.35632	1.43136	-1.59091	0.00231538	down	-
XM_016688536.1	107844046	LOC107844046	1.46788	4.67776	-1.59538	0.000322609	down	protein ECERIFERUM 1-like
XM_016689532.1	107845296	LOC107845296	1.19501	3.93722	-1.64556	0.000512402	down	NAC transcription factor 56 isoform X1||NAC transcription factor 56 isoform X2||NAC transcription factor 56%2C transcript variant X1||NAC transcription factor 56%2C transcript variant X2
XM_016700712.1	107855702	LOC107855702	2.14791	7.16674	-1.66101	0.00136969	down	uncharacterized LOC107855702||uncharacterized protein LOC107855702
XM_016692825.1	107848138	LOC107848138	0.722911	2.72722	-1.83651	0.00199878	down	AAA-ATPase At3g28580-like
XM_016720337.1	107873479	LOC107873479	0.41373	1.84802	-1.91619	0.000990991	down	uncharacterized LOC107873479||uncharacterized protein LOC107873479
XM_016681980.1	107838783	LOC107838783	1.20243	4.7979	-1.91913	1.6993e-05	down	receptor-like protein 12
XM_016688675.1	107844196	LOC107844196	0.656228	3.68174	-2.09838	0.00138266	down	protein ECERIFERUM 1-like isoform X1||protein ECERIFERUM 1-like isoform X2||protein ECERIFERUM 1-like isoform X3||protein ECERIFERUM 1-like%2C transcript variant X1||protein ECERIFERUM 1-like%2C transcript variant X2||protein ECERIFERUM 1-like%2C transcript variant X3
XM_016697019.1	107851970	LOC107851970	1.93358	2.83283	-2.16418	0.00173451	down	protein WVD2-like 7
XM_016684699.1	107840787	LOC107840787	4.36153	20.2079	-2.22408	6.13654e-08	down	zinc finger BED domain-containing protein DAYSLEEPER-like isoform X1||zinc finger BED domain-containing protein DAYSLEEPER-like isoform X2||zinc finger BED domain-containing protein DAYSLEEPER-like isoform X3||zinc finger BED domain-containing protein DAYSLEEPER-like isoform X4||zinc finger BED domain-containing protein DAYSLEEPER-like isoform X5||zinc finger BED domain-containing protein DAYSLEE…
XM_016719654.1	107872969	LOC107872969	0.0727	0.386791	-2.32354	0.00155019	down	bidirectional sugar transporter SWEET1-like
XM_016683613.1	107839938	LOC107839938	0.55049	6.18268	-2.94702	0.000187367	down	fatty acyl-CoA reductase 3-like isoform X1||fatty acyl-CoA reductase 3-like isoform X2||probable fatty acyl-CoA reductase 4 isoform X3||probable fatty acyl-CoA reductase 4%2C transcript variant X1||probable fatty acyl-CoA reductase 4%2C transcript variant X2||probable fatty acyl-CoA reductase 4%2C transcript variant X3||probable fatty acyl-CoA reductase 4%2C transcript variant X4||probable fatty …
XM_016683221.1	107839646	LOC107839646	0.128825	1.29217	-3.20531	0.00106941	down	F-box protein PP2-B15-like isoform X1||F-box protein PP2-B15-like isoform X2||F-box protein PP2-B15-like%2C transcript variant X1||F-box protein PP2-B15-like%2C transcript variant X2
XM_016696752.1	107851670	LOC107851670	0.114062	1.34116	-3.51162	0.00134183	down	protein DETOXIFICATION 27-like
XM_016710983.1	107864568	LOC107864568	0.794683	11.9461	-3.81253	0.000132132	down	pathogenesis-related protein STH-21-like
XM_016693119.1	107848361	LOC107848361	0.174961	3.30309	-4.13461	0.000285425	down	fatty acyl-CoA reductase 3-like isoform X1||fatty acyl-CoA reductase 3-like isoform X2||fatty acyl-CoA reductase 3-like%2C transcript variant X1||fatty acyl-CoA reductase 3-like%2C transcript variant X2||fatty acyl-CoA reductase 3-like%2C transcript variant X3
XM_016718081.1	107871221	LOC107871221	0.013984	0.416587	-4.58647	0.00201377	down	transcription factor MYB108
XM_016695636.1	107850853	LOC107850853	0.030003	0.804412	-4.61305	0.00033924	down	pleiotropic drug resistance protein 1-like
XM_016690552.1	107846076	LOC107846076	0.004082	0.11172	-4.69578	0.00140429	down	LOW QUALITY PROTEIN: pre-mRNA-processing protein 40A-like||pre-mRNA-processing protein 40A-like
XM_016710365.1	107864098	LOC107864098	0.302069	9.623	-4.88919	6.88455e-05	down	3-oxoacyl-[acyl-carrier-protein] synthase I%2C chloroplastic-like
XM_016693443.1	107848672	LOC107848672	0.062392	2.52218	-5.16521	2.14297e-05	down	(-)-germacrene D synthase-like||LOW QUALITY PROTEIN: (-)-germacrene D synthase-like
XM_016699432.1	107854420	LOC107854420	0.606509	24.387	-5.21126	0.000528471	down	gamma aminobutyrate transaminase 2 isoform X1||gamma aminobutyrate transaminase 2 isoform X2||gamma aminobutyrate transaminase 2%2C transcript variant X1||gamma aminobutyrate transaminase 2%2C transcript variant X2
XM_016693137.1	107848376	LOC107848376	0.233238	9.30208	-5.21682	0.00118425	down	vinorine synthase-like
XM_016706650.1	107861307	LOC107861307	0.0191523	0.92988	-5.25338	0.000449329	down	GDSL esterase/lipase At5g33370-like
XM_016708597.1	107862893	LOC107862893	0.0776547	3.25714	-5.27415	0.000487112	down	11-beta-hydroxysteroid dehydrogenase 1B-like||11-beta-hydroxysteroid dehydrogenase 1B-like%2C transcript variant X1||11-beta-hydroxysteroid dehydrogenase 1B-like%2C transcript variant X2
XM_016707258.1	107861878	LOC107861878	0.0241773	1.33457	-5.63125	0.00180643	down	probable acyl-activating enzyme 1%2C peroxisomal
XR_001666592.1	107844820	LOC107844820	0.0332113	1.98901	-5.74622	8.07051e-05	down	carotenoid cleavage dioxygenase 7%2C chloroplastic isoform X1||carotenoid cleavage dioxygenase 7%2C chloroplastic isoform X2||carotenoid cleavage dioxygenase 7%2C chloroplastic%2C transcript variant X1||carotenoid cleavage dioxygenase 7%2C chloroplastic%2C transcript variant X2||carotenoid cleavage dioxygenase 7%2C chloroplastic%2C transcript variant X3||carotenoid cleavage dioxygenase 7%2C chlor…
XM_016698649.1	107853678	LOC107853678	0.0142093	0.965923	-5.7642	1.48543e-07	down	uncharacterized LOC107853678%2C transcript variant X1||uncharacterized LOC107853678%2C transcript variant X2||uncharacterized protein LOC107853678 isoform X1||uncharacterized protein LOC107853678 isoform X2
XM_016687770.1	107843463	LOC107843463	0.0136357	1.04491	-6.04715	0.000908577	down	glycerol-3-phosphate 2-O-acyltransferase 6-like
XM_016704776.1	107859692	LOC107859692	0.0162973	1.47138	-6.2144	0.000270253	down	acylsugar acyltransferase 3-like
XM_016685716.1	107841877	LOC107841877	0.039719	3.73971	-6.43793	0.000203257	down	(-)-germacrene D synthase-like isoform X1||(-)-germacrene D synthase-like%2C transcript variant X1||(-)-germacrene D synthase-like%2C transcript variant X2||(-)-germacrene D synthase-like%2C transcript variant X3||probable terpene synthase 3 isoform X2
XM_016684177.1	107840342	LOC107840342	0.0747247	7.12127	-6.44162	0.00182374	down	polyneuridine-aldehyde esterase-like
XM_016723372.1	107876452	LOC107876452	0	0.0337953	-6.6127	0.00191528	down	respiratory burst oxidase homolog protein E-like
XM_016711978.1	107865790	LOC107865790	0	0.0418003	-6.80806	0.000880325	down	AP2-like ethylene-responsive transcription factor AIL1
XM_016697742.1	107852705	LOC107852705	0	0.172191	-6.82635	0.000929263	down	putative H/ACA ribonucleoprotein complex subunit 1-like protein 1
XM_016699425.1	107854409	LOC107854409	0	0.0567847	-7.00606	0.000657289	down	non-structural maintenance of chromosomes element 4 homolog A-like
XM_016691307.1	107847063	LOC107847063	0	0.032388	-7.07112	0.000466731	down	putative G3BP-like protein isoform X1||putative G3BP-like protein isoform X2||putative G3BP-like protein%2C transcript variant X1||putative G3BP-like protein%2C transcript variant X2||putative G3BP-like protein%2C transcript variant X3||putative G3BP-like protein%2C transcript variant X4
XM_016721018.1	107874156	LOC107874156	0	0.0723027	-7.19191	0.000285982	down	uncharacterized LOC107874156||uncharacterized protein LOC107874156
XM_016699962.1	107854976	LOC107854976	0	0.084318	-7.34872	0.000271582	down	uncharacterized LOC107854976||uncharacterized protein LOC107854976
XM_016688828.1	107844398	LOC107844398	0	0.0243783	-7.45107	0.000110683	down	tRNA (guanine(10)-N2)-methyltransferase homolog
1.35403e+07	13540257	rpl16	0.450012	94.3487	-7.64183	0.000148237	down	ribosomal protein L16
XM_016713985.1	107867651	LOC107867651	0	0.094241	-7.64886	5.78338e-05	down	protein NLP6-like
XM_016696759.1	107851678	LOC107851678	0	0.118445	-7.89247	0.000421295	down	uncharacterized LOC107851678||uncharacterized protein LOC107851678
XM_016688623.1	107844131	LOC107844131	0	0.033647	-7.97074	2.55027e-05	down	uncharacterized LOC107844131||uncharacterized protein LOC107844131
XM_016715221.1	107868517	LOC107868517	0	0.0434513	-8.00651	2.3794e-05	down	trehalose-phosphate phosphatase B-like
XM_016697029.1	107851984	LOC107851984	0	0.266203	-8.34458	0.000754683	down	uncharacterized LOC107851984||uncharacterized protein LOC107851984
XM_016694208.1	107849654	LOC107849654	0	0.045621	-8.56074	0.000803339	down	probable WRKY transcription factor 50 isoform X1||probable WRKY transcription factor 50 isoform X2||probable WRKY transcription factor 50%2C transcript variant X1||probable WRKY transcription factor 50%2C transcript variant X2
XM_016712176.1	107865992	LOC107865992	0	0.232622	-8.84172	5.86032e-05	down	vinorine synthase-like
XM_016719882.1	107873145	LOC107873145	0	0.260411	-8.89981	0.000668876	down	3-ketoacyl-CoA synthase 20-like
XM_016694438.1	107849910	LOC107849910	0.00128667	3.08861	-9.19907	1.54037e-05	down	late embryogenesis abundant protein 1-like
XM_016707023.1	107861701	LOC107861701	0	0.044113	-9.33459	2.45024e-08	down	uncharacterized LOC107861701||uncharacterized protein LOC107861701
XM_016721347.1	107874582	LOC107874582	0	0.388936	-9.44394	0.000356581	down	caffeic acid 3-O-methyltransferase-like
XM_016726770.1	107879829	LOC107879829	0	1.45703	-9.6253	0.000127259	down	RING-H2 finger protein ATL32-like
XM_016711767.1	107865516	LOC107865516	0	0.10531	-9.94124	0.00114405	down	uncharacterized mitochondrial protein AtMg00810-like
XM_016713750.1	107867488	LOC107867488	0	0.581629	-10.0216	1.69149e-05	down	kynurenine formamidase-like
XM_016698525.1	107853526	LOC107853526	0	1.49409	-10.0222	1.10869e-10	down	protein TAR1-like
TCONS_00052022	XLOC_029920	XLOC_029920	0	0.0726633	-10.0894	0.000932994	down	-
XM_016720937.1	107874043	LOC107874043	0	0.246967	-10.4923	2.44084e-11	down	LOW QUALITY PROTEIN: uncharacterized protein LOC107874043||uncharacterized LOC107874043
XM_016697147.1	107852095	LOC107852095	0	0.071224	-10.5297	0.000508333	down	uncharacterized LOC107852095||uncharacterized protein LOC107852095
XM_016703042.1	107858390	LOC107858390	0	6.79871	-13.1858	7.59528e-09	down	AAA-ATPase ASD%2C mitochondrial-like
XM_016721291.1	107874516	LOC107874516	0	0.334981	-13.2203	4.89044e-41	down	uncharacterized LOC107874516||uncharacterized protein LOC107874516
