# Supplementary material for: Response of anthocyanin biosynthesis to light by strand-specific transcriptome and miRNA analysis in Capsicum annuum
Source: BMC Plant Biol. 2022 Feb 22;22:79. doi: 10.1186/s12870-021-03423-6 (PMC8862587; doi:10.1186/s12870-021-03423-6)
Supplement: Supplementary file 6 — Additional file 6: Table S6. KEGG analysis results of DE mRNA corresponding genes. [file 12870_2021_3423_MOESM6_ESM.xls]

## Sheet: Sheet1
TABLE S6 | KEGG analysis results of DE mRNA corresponding genes.
#Term	Database	ID	Input number	Background number	P-Value	Corrected P-Value	Input	KO	Entrez ID	Hyperlink
Photosynthesis	KEGG PATHWAY	sly00195	47	91	9.99283e-17	9.79298e-15	XLOC_103034|107873079|107875373|107875374|107844032|107875316|107865923|107848242|107862342|107873390|107855007|13540251|13540250|107863280|107845286|107858944|107866881|107843200|XLOC_035494|107875667|107858989|107858988|107860359|XLOC_085941|107878867|107851947|107874570|107868769|107856476|107859585|107858690|107859876|107868483|107851209|107866833|107876125|107839911|107839912|107846834|XLOC_…	sly:101259972 sly:543978 sly:101265249 sly:101265249 sly:101259494 sly:101266426 sly:543931 sly:101255222 sly:101259227 sly:101266059 sly:101263132 sly:3950401 sly:101259972 sly:101243864 sly:101249865 sly:101255756 sly:101266666 sly:101245583 sly:3950425 sly:101254806 sly:101245421 sly:101245421 sly:101258321 sly:3950483 sly:101263732 sly:101268297 sly:101257676 sly:101259972 sly:544077 sly:1012…	101259972 543978 101265249 101265249 101259494 101266426 543931 101255222 101259227 101266059 101263132 3950401 101259972 101243864 101249865 101255756 101266666 101245583 3950425 101254806 101245421 101245421 101258321 3950483 101263732 101268297 101257676 101259972 544077 101253342 544299 101261284 101254454 101254882 544053 101248983 778301 778301 101245163 101257590 101245880 101258321 543931…	http://www.genome.jp/kegg-bin/show_pathway?sly00195/sly:101258321%09red/sly:101245163%09red/sly:544053%09red/sly:544077%09red/sly:101260830%09red/sly:101255222%09red/sly:101266666%09red/sly:101263732%09red/sly:101248983%09red/sly:101243864%09red/sly:101266426%09red/sly:101254806%09red/sly:101259494%09red/sly:543931%09red/sly:101245583%09red/sly:101254454%09red/sly:544299%09red/sly:101249865%09red…
Porphyrin and chlorophyll metabolism	KEGG PATHWAY	sly00860	24	42	7.23735e-10	3.5463e-08	107862118|107855028|107853614|107844048|107863035|107840774|107875768|107868082|107862250|107840071|107872994|107840658|107870054|107878895|107870073|107845435|107845388|107856090|107864536|107845383|107872996|107845519|107867325|107842693	sly:101267302 sly:543647 sly:101258376 sly:101257518 sly:543967 sly:101257539 sly:101250511 sly:101244441 sly:101262299 sly:101259974 sly:101261422 sly:101259201 sly:101248868 sly:101257684 sly:101244176 sly:101244717 sly:101260673 sly:101246744 sly:101248918 sly:101255435 sly:101261422 sly:101260578 sly:101266935 sly:101246752	101267302 543647 101258376 101257518 543967 101257539 101250511 101244441 101262299 101259974 101261422 101259201 101248868 101257684 101244176 101244717 101260673 101246744 101248918 101255435 101261422 101260578 101266935 101246752	http://www.genome.jp/kegg-bin/show_pathway?sly00860/sly:101250511%09red/sly:101255435%09red/sly:543967%09red/sly:101258376%09red/sly:101267302%09red/sly:101261422%09red/sly:101257684%09red/sly:101260673%09red/sly:101244176%09red/sly:101246752%09red/sly:101244441%09red/sly:101259974%09red/sly:101266935%09red/sly:101248918%09red/sly:101257518%09red/sly:101257539%09red/sly:101246744%09red/sly:101260…
Carbon fixation in photosynthetic organisms	KEGG PATHWAY	sly00710	26	80	1.27332e-06	4.15952e-05	107871105|107862261|107847755|107858305|107860048|107878881|107867663|107877699|107858580|107839432|107870368|107847729|107842812|107866774|107840119|107851146|107860051|107859004|107868132|107869777|107850239|107840530|107859905|107840477|107864539|107858551	sly:100316873 sly:101264109 sly:543522 sly:101268337 sly:101268337 sly:101253805 sly:101266629 sly:101253541 sly:543974 sly:101264255 sly:101266713 sly:101265236 sly:101260852 sly:101264004 sly:101249428 sly:101249445 sly:101268337 sly:101266787 sly:101268337 sly:101255322 sly:543805 sly:101246286 sly:101250853 sly:101246870 sly:101248141 sly:101249787	100316873 101264109 543522 101268337 101268337 101253805 101266629 101253541 543974 101264255 101266713 101265236 101260852 101264004 101249428 101249445 101268337 101266787 101268337 101255322 543805 101246286 101250853 101246870 101248141 101249787	http://www.genome.jp/kegg-bin/show_pathway?sly00710/sly:101246870%09red/sly:101264109%09red/sly:101260852%09red/sly:101266629%09red/sly:101246286%09red/sly:101264004%09red/sly:101265236%09red/sly:543805%09red/sly:101253805%09red/sly:101266787%09red/sly:101264255%09red/sly:543522%09red/sly:101253541%09red/sly:101266713%09red/sly:101250853%09red/sly:101268337%09red/sly:543974%09red/sly:101249445%09…
Glyoxylate and dicarboxylate metabolism	KEGG PATHWAY	sly00630	20	67	5.72653e-05	0.001403	107868132|107872895|107841845|107858305|107859787|107858580|107860636|107851286|107850292|107852264|107864539|107861848|107860051|107840578|107840119|107847729|107845595|107852026|107860048|107860120	sly:101268337 sly:101244882 sly:543998 sly:101268337 sly:101259333 sly:543974 sly:544250 sly:101249417 sly:101055519 sly:101246028 sly:101248141 sly:101244755 sly:101268337 sly:100191110 sly:101249428 sly:101265236 sly:100134875 sly:544106 sly:101268337 sly:101254439	101268337 101244882 543998 101268337 101259333 543974 544250 101249417 101055519 101246028 101248141 101244755 101268337 100191110 101249428 101265236 100134875 544106 101268337 101254439	http://www.genome.jp/kegg-bin/show_pathway?sly00630/sly:101259333%09red/sly:101248141%09red/sly:544250%09red/sly:100134875%09red/sly:101254439%09red/sly:101265236%09red/sly:101268337%09red/sly:544106%09red/sly:101055519%09red/sly:101246028%09red/sly:101249417%09red/sly:543998%09red/sly:100191110%09red/sly:543974%09red/sly:101244882%09red/sly:101244755%09red/sly:101249428%09red
Carotenoid biosynthesis	KEGG PATHWAY	sly00906	14	38	0.000122562	0.00240222	107860302|107844820|107840923|107850957|107868281|107847503|107843608|107839468|107850430|107850257|107861625|107873401|107859651|107869983	sly:544162 sly:100313501 sly:544129 sly:100322875 sly:543964 sly:543651 sly:100322877 sly:543629 sly:543696 sly:101253762 sly:544073 sly:544133 sly:543964 sly:101267662	544162 100313501 544129 100322875 543964 543651 100322877 543629 543696 101253762 544073 544133 543964 101267662	http://www.genome.jp/kegg-bin/show_pathway?sly00906/sly:101267662%09red/sly:544129%09red/sly:544162%09red/sly:544133%09red/sly:543629%09red/sly:544073%09red/sly:100313501%09red/sly:543964%09red/sly:101253762%09red/sly:100322875%09red/sly:100322877%09red/sly:543651%09red/sly:543696%09red
Metabolic pathways	KEGG PATHWAY	sly01100	238	1961	0.000285128	0.0046571	107850433|107840025|107871105|107878841|107867882|107845088|107865923|107878685|107868436|107848242|107850430|107859040|107855007|107855768|107840863|107864541|107866881|107859988|107858989|107858988|107860359|107858580|107862334|107875768|107861625|107874570|107852117|107861848|107874197|107862250|107850957|107857025|107859585|107858690|107840477|107860072|107845462|107851146|107853336|107850257…	sly:101260070 sly:101256629 sly:100316873 sly:101244205 sly:101252851 sly:101260474 sly:543931 sly:101245862 sly:101245729 sly:101255222 sly:543696 sly:101259906 sly:101263132 sly:101264286 sly:544249 sly:100736451 sly:101266666 sly:101263563 sly:101245421 sly:101245421 sly:101258321 sly:543974 sly:101266618 sly:101250511 sly:544073 sly:101257676 sly:101247451 sly:101244755 sly:544008 sly:1012622…	101260070 101256629 100316873 101244205 101252851 101260474 543931 101245862 101245729 101255222 543696 101259906 101263132 101264286 544249 100736451 101266666 101263563 101245421 101245421 101258321 543974 101266618 101250511 544073 101257676 101247451 101244755 544008 101262299 100322875 101245729 101253342 544299 101246870 101258776 101253028 101249445 101252173 101253762 101261413 101246511 …	http://www.genome.jp/kegg-bin/show_pathway?sly01100/sly:101245163%09red/sly:544285%09red/sly:544077%09red/sly:101251334%09red/sly:100147725%09red/sly:543967%09red/sly:101262221%09red/sly:543964%09red/sly:543682%09red/sly:101267302%09red/sly:101243922%09red/sly:101264286%09red/sly:3950457%09red/sly:101260673%09red/sly:101266426%09red/sly:101247926%09red/sly:101249215%09red/sly:100134875%09red/sly:…
Flavonoid biosynthesis	KEGG PATHWAY	sly00941	14	43	0.000350474	0.00469294	107840863|107853336|107871256|107860031|107844023|107859880|107859692|107848667|107875406|107875407|107862334|107864266|107852750|107866341	sly:544249 sly:101252173 sly:101266107 sly:544150 sly:101262367 sly:100736482 sly:101255851 sly:100736504 sly:101262919 sly:101262919 sly:101266618 sly:101245061 sly:101249265 sly:101249699	544249 101252173 101266107 544150 101262367 100736482 101255851 100736504 101262919 101262919 101266618 101245061 101249265 101249699	http://www.genome.jp/kegg-bin/show_pathway?sly00941/sly:101262367%09red/sly:101266618%09red/sly:101252173%09red/sly:100736482%09red/sly:101245061%09red/sly:101249699%09red/sly:101262919%09red/sly:101266107%09red/sly:544249%09red/sly:101249265%09red/sly:101255851%09red/sly:100736504%09red/sly:544150%09red
Ubiquinone and other terpenoid-quinone biosynthesis	KEGG PATHWAY	sly00130	13	38	0.000383097	0.00469294	107862076|107868474|107845297|107845296|107863628|107839135|107862932|107845345|107859040|107875407|107875406|107870882|107863813	sly:101249624 sly:101255662 sly:101247015 sly:101247015 sly:101261100 sly:101263925 sly:101251363 sly:101264863 sly:101259906 sly:101262919 sly:101262919 sly:101257377 sly:101267644	101249624 101255662 101247015 101247015 101261100 101263925 101251363 101264863 101259906 101262919 101262919 101257377 101267644	http://www.genome.jp/kegg-bin/show_pathway?sly00130/sly:101264863%09red/sly:101249624%09red/sly:101259906%09red/sly:101257377%09red/sly:101261100%09red/sly:101262919%09red/sly:101267644%09red/sly:101255662%09red/sly:101251363%09red/sly:101263925%09red/sly:101247015%09red
Carbon metabolism	KEGG PATHWAY	sly01200	42	253	0.00143579	0.0156342	107850433|107871105|107862261|107847755|107859603|107860120|107858305|107860048|107878881|107840956|107860713|107859955|107867663|107877631|107861722|107877699|107858580|107840119|107870368|107847729|107855629|107866774|107860636|107841728|107839432|107851146|107875637|107871423|107860051|107859004|107847268|107868132|107869777|107850239|107842812|107840530|107859905|107850292|107840477|107864539…	sly:101260070 sly:100316873 sly:101264109 sly:543522 sly:101249137 sly:101254439 sly:101268337 sly:101268337 sly:101253805 sly:101266998 sly:100736507 sly:101256641 sly:101266629 sly:101262732 sly:100147725 sly:101253541 sly:543974 sly:101249428 sly:101266713 sly:101265236 sly:101244415 sly:101264004 sly:544250 sly:100037737 sly:101264255 sly:101249445 sly:101247926 sly:101261413 sly:101268337 sl…	101260070 100316873 101264109 543522 101249137 101254439 101268337 101268337 101253805 101266998 100736507 101256641 101266629 101262732 100147725 101253541 543974 101249428 101266713 101265236 101244415 101264004 544250 100037737 101264255 101249445 101247926 101261413 101268337 101266787 101246511 101268337 101255322 543805 101260852 101246286 101250853 101055519 101246870 101248141 101258470 1…	http://www.genome.jp/kegg-bin/show_pathway?sly01200/sly:101246870%09red/sly:101264109%09red/sly:101055519%09red/sly:101260852%09red/sly:101266629%09red/sly:101247926%09red/sly:101246286%09red/sly:100147725%09red/sly:544250%09red/sly:101264004%09red/sly:101265236%09red/sly:543805%09red/sly:101249137%09red/sly:100736507%09red/sly:101266787%09red/sly:101258470%09red/sly:100037737%09red/sly:101248141…
Biosynthesis of secondary metabolites	KEGG PATHWAY	sly01110	131	1036	0.0022532	0.0220814	107872767|107874582|107867882|107859988|107878685|107851604|107850292|107840863|107859692|107863035|107862334|107875768|107861625|107852117|107861848|107862250|107850957|107840071|107850257|107848667|107847268|107848903|107853336|107870286|107870054|107842812|107839156|107859905|107840477|107839798|107840578|107864539|107878100|107839468|107842693|107862076|107862389|107862261|107859880|107841776…	sly:101253795 sly:101247834 sly:101252851 sly:101263563 sly:101245862 sly:101255353 sly:101055519 sly:544249 sly:101255851 sly:543967 sly:101266618 sly:101250511 sly:544073 sly:101247451 sly:101244755 sly:101262299 sly:100322875 sly:101259974 sly:101253762 sly:100736504 sly:101246511 sly:101246902 sly:101252173 sly:101247807 sly:101248868 sly:101260852 sly:101263847 sly:101250853 sly:101246870 sl…	101253795 101247834 101252851 101263563 101245862 101255353 101055519 544249 101255851 543967 101266618 101250511 544073 101247451 101244755 101262299 100322875 101259974 101253762 100736504 101246511 101246902 101252173 101247807 101248868 101260852 101263847 101250853 101246870 101251334 100191110 101248141 101258470 543629 101246752 101249624 543682 101264109 100736482 100529102 101263248 1012…	http://www.genome.jp/kegg-bin/show_pathway?sly01110/sly:544285%09red/sly:544073%09red/sly:543967%09red/sly:101262221%09red/sly:543964%09red/sly:543682%09red/sly:101267302%09red/sly:100736504%09red/sly:100736507%09red/sly:101259333%09red/sly:101260673%09red/sly:101249663%09red/sly:100134875%09red/sly:101244176%09red/sly:100037737%09red/sly:101259906%09red/sly:101259974%09red/sly:101246371%09red/sl…
Pentose phosphate pathway	KEGG PATHWAY	sly00030	11	52	0.0216324	0.192725	107859004|107862261|107867663|107859905|107877631|107840477|107863363|107839432|107878100|107842812|107858551	sly:101266787 sly:101264109 sly:101266629 sly:101250853 sly:101262732 sly:101246870 sly:101267287 sly:101264255 sly:101258470 sly:101260852 sly:101249787	101266787 101264109 101266629 101250853 101262732 101246870 101267287 101264255 101258470 101260852 101249787	http://www.genome.jp/kegg-bin/show_pathway?sly00030/sly:101246870%09red/sly:101264109%09red/sly:101260852%09red/sly:101250853%09red/sly:101258470%09red/sly:101266629%09red/sly:101264255%09red/sly:101249787%09red/sly:101266787%09red/sly:101267287%09red/sly:101262732%09red
Stilbenoid, diarylheptanoid and gingerol biosynthesis	KEGG PATHWAY	sly00945	7	33	0.0597824	0.488223	107840863|107853336|107844023|107871386|107875407|107875406|107859692	sly:544249 sly:101252173 sly:101262367 sly:101267893 sly:101262919 sly:101262919 sly:101255851	544249 101252173 101262367 101267893 101262919 101262919 101255851	http://www.genome.jp/kegg-bin/show_pathway?sly00945/sly:101262367%09red/sly:101267893%09red/sly:101252173%09red/sly:101262919%09red/sly:544249%09red/sly:101255851%09red
Circadian rhythm - plant	KEGG PATHWAY	sly04712	8	42	0.0715824	0.539621	107867402|107855063|107838859|107850670|107849675|107850365|107871256|107864266	sly:101250283 sly:101255788 sly:543733 sly:101249698 sly:101259391 sly:101258346 sly:101266107 sly:101245061	101250283 101255788 543733 101249698 101259391 101258346 101266107 101245061	http://www.genome.jp/kegg-bin/show_pathway?sly04712/sly:543733%09red/sly:101245061%09red/sly:101258346%09red/sly:101249698%09red/sly:101266107%09red/sly:101255788%09red/sly:101250283%09red/sly:101259391%09red
Glycine, serine and threonine metabolism	KEGG PATHWAY	sly00260	11	67	0.082541	0.577787	107850433|107875637|107872895|107859603|107841728|107850292|107840578|107870286|107847729|107860120|107861848	sly:101260070 sly:101247926 sly:101244882 sly:101249137 sly:100037737 sly:101055519 sly:100191110 sly:101247807 sly:101265236 sly:101254439 sly:101244755	101260070 101247926 101244882 101249137 100037737 101055519 100191110 101247807 101265236 101254439 101244755	http://www.genome.jp/kegg-bin/show_pathway?sly00260/sly:101055519%09red/sly:101247807%09red/sly:101260070%09red/sly:101254439%09red/sly:101265236%09red/sly:100037737%09red/sly:101249137%09red/sly:100191110%09red/sly:101244882%09red/sly:101247926%09red/sly:101244755%09red
One carbon pool by folate	KEGG PATHWAY	sly00670	4	19	0.141624	0.871684	107860120|107859603|107860102|107871423	sly:101254439 sly:101249137 sly:101261082 sly:101261413	101254439 101249137 101261082 101261413	http://www.genome.jp/kegg-bin/show_pathway?sly00670/sly:101261413%09red/sly:101261082%09red/sly:101254439%09red/sly:101249137%09red
Degradation of aromatic compounds	KEGG PATHWAY	sly01220	3	12	0.142316	0.871684	107875407|107875406|107847268	sly:101262919 sly:101262919 sly:101246511	101262919 101262919 101246511	http://www.genome.jp/kegg-bin/show_pathway?sly01220/sly:101262919%09red/sly:101246511%09red
Aminoacyl-tRNA biosynthesis	KEGG PATHWAY	sly00970	12	87	0.166066	0.957322	107859617|107880061|107864558|107862740|107839385|107878157|107860102|107863740|107871447|107840658|107845564|107842328	sly:101246305 sly:101243628 sly:101268142 sly:101254276 sly:101250341 sly:101249471 sly:101261082 sly:101264294 sly:101247918 sly:101259201 sly:101249307 sly:101249760	101246305 101243628 101268142 101254276 101250341 101249471 101261082 101264294 101247918 101259201 101249307 101249760	http://www.genome.jp/kegg-bin/show_pathway?sly00970/sly:101246305%09red/sly:101249307%09red/sly:101249471%09red/sly:101259201%09red/sly:101264294%09red/sly:101247918%09red/sly:101268142%09red/sly:101254276%09red/sly:101249760%09red/sly:101250341%09red/sly:101261082%09red/sly:101243628%09red
Vitamin B6 metabolism	KEGG PATHWAY	sly00750	3	14	0.187073	0.993089	107862446|107875470|107875578	sly:101258934 sly:101257782 sly:101254971	101258934 101257782 101254971	http://www.genome.jp/kegg-bin/show_pathway?sly00750/sly:101257782%09red/sly:101254971%09red/sly:101258934%09red
Glutathione metabolism	KEGG PATHWAY	sly00480	14	108	0.192538	0.993089	107861273|107851339|107870336|107843732|107852043|107841581|107878537|107840564|107878532|107848506|107878100|107867450|107878538|107864876	sly:101265881 sly:101253468 sly:101256964 sly:543815 sly:101244300 sly:101261156 sly:101244886 sly:101264261 sly:543836 sly:101248896 sly:101258470 sly:101263901 sly:101244013 sly:101261142	101265881 101253468 101256964 543815 101244300 101261156 101244886 101264261 543836 101248896 101258470 101263901 101244013 101261142	http://www.genome.jp/kegg-bin/show_pathway?sly00480/sly:101265881%09red/sly:101244013%09red/sly:101248896%09red/sly:101256964%09red/sly:101258470%09red/sly:101253468%09red/sly:101244300%09red/sly:101261156%09red/sly:543815%09red/sly:101264261%09red/sly:101261142%09red/sly:101263901%09red/sly:101244886%09red/sly:543836%09red
Terpenoid backbone biosynthesis	KEGG PATHWAY	sly00900	8	56	0.204473	1	107862250|107862389|107878554|107852315|107852925|107839798|107843186|107842732	sly:101262299 sly:543682 sly:101253007 sly:544220 sly:101244138 sly:101251334 sly:101246371 sly:101252619	101262299 543682 101253007 544220 101244138 101251334 101246371 101252619	http://www.genome.jp/kegg-bin/show_pathway?sly00900/sly:101252619%09red/sly:101251334%09red/sly:101253007%09red/sly:101246371%09red/sly:101244138%09red/sly:543682%09red/sly:101262299%09red/sly:544220%09red
Peroxisome	KEGG PATHWAY	sly04146	11	91	0.294081	1	107873096|107847894|107839938|107840191|107859787|107875591|107848361|107878412|107845595|107852026|107850292	sly:101248277 sly:543981 sly:101255436 sly:101243643 sly:101259333 sly:101263821 sly:101254867 sly:101266138 sly:100134875 sly:544106 sly:101055519	101248277 543981 101255436 101243643 101259333 101263821 101254867 101266138 100134875 544106 101055519	http://www.genome.jp/kegg-bin/show_pathway?sly04146/sly:101259333%09red/sly:101266138%09red/sly:101055519%09red/sly:101248277%09red/sly:544106%09red/sly:100134875%09red/sly:101255436%09red/sly:101243643%09red/sly:101254867%09red/sly:543981%09red/sly:101263821%09red
Monoterpenoid biosynthesis	KEGG PATHWAY	sly00902	2	11	0.322979	1	107879228|107839156	sly:101263248 sly:101263847	101263248 101263847	http://www.genome.jp/kegg-bin/show_pathway?sly00902/sly:101263248%09red/sly:101263847%09red
Cutin, suberine and wax biosynthesis	KEGG PATHWAY	sly00073	4	30	0.356591	1	107839938|107844196|107844046|107848361	sly:101255436 sly:101267647 sly:101267934 sly:101254867	101255436 101267647 101267934 101254867	http://www.genome.jp/kegg-bin/show_pathway?sly00073/sly:101255436%09red/sly:101254867%09red/sly:101267934%09red/sly:101267647%09red
Fructose and mannose metabolism	KEGG PATHWAY	sly00051	7	59	0.369369	1	107867663|107840530|107859905|107860057|107840477|107842812|107858551	sly:101266629 sly:101246286 sly:101250853 sly:101256451 sly:101246870 sly:101260852 sly:101249787	101266629 101246286 101250853 101256451 101246870 101260852 101249787	http://www.genome.jp/kegg-bin/show_pathway?sly00051/sly:101246870%09red/sly:101256451%09red/sly:101260852%09red/sly:101250853%09red/sly:101266629%09red/sly:101246286%09red/sly:101249787%09red
Biosynthesis of unsaturated fatty acids	KEGG PATHWAY	sly01040	5	40	0.369591	1	107873633|107851604|107877621|107861959|107873310	sly:101250481 sly:101255353 sly:101265653 sly:101250586 sly:544203	101250481 101255353 101265653 101250586 544203	http://www.genome.jp/kegg-bin/show_pathway?sly01040/sly:544203%09red/sly:101250481%09red/sly:101265653%09red/sly:101250586%09red/sly:101255353%09red
Cyanoamino acid metabolism	KEGG PATHWAY	sly00460	5	42	0.405943	1	107847983|107876837|107860120|107878685|107853421	sly:101266793 sly:101256510 sly:101254439 sly:101245862 sly:101263519	101266793 101256510 101254439 101245862 101263519	http://www.genome.jp/kegg-bin/show_pathway?sly00460/sly:101245862%09red/sly:101254439%09red/sly:101263519%09red/sly:101266793%09red/sly:101256510%09red
Arachidonic acid metabolism	KEGG PATHWAY	sly00590	2	14	0.42171	1	107848506|107877999	sly:101248896 sly:101252788	101248896 101252788	http://www.genome.jp/kegg-bin/show_pathway?sly00590/sly:101252788%09red/sly:101248896%09red
Sesquiterpenoid and triterpenoid biosynthesis	KEGG PATHWAY	sly00909	2	15	0.452995	1	107841776|107867273	sly:100529102 sly:101252376	100529102 101252376	http://www.genome.jp/kegg-bin/show_pathway?sly00909/sly:101252376%09red/sly:100529102%09red
Sulfur metabolism	KEGG PATHWAY	sly00920	4	36	0.479635	1	107851478|107868478|107840956|107855629	sly:101267407 sly:101256557 sly:101266998 sly:101244415	101267407 101256557 101266998 101244415	http://www.genome.jp/kegg-bin/show_pathway?sly00920/sly:101244415%09red/sly:101267407%09red/sly:101256557%09red/sly:101266998%09red
Selenocompound metabolism	KEGG PATHWAY	sly00450	2	16	0.483287	1	107868478|107843811	sly:101256557 sly:101254347	101256557 101254347	http://www.genome.jp/kegg-bin/show_pathway?sly00450/sly:101254347%09red/sly:101256557%09red
Protein export	KEGG PATHWAY	sly03060	5	48	0.512274	1	107852052|107873338|107877527|107840647|107843250	sly:544156 sly:101257600 sly:101263722 sly:101250048 sly:101251215	544156 101257600 101263722 101250048 101251215	http://www.genome.jp/kegg-bin/show_pathway?sly03060/sly:544156%09red/sly:101250048%09red/sly:101263722%09red/sly:101251215%09red/sly:101257600%09red
Other types of O-glycan biosynthesis	KEGG PATHWAY	sly00514	1	7	0.524612	1	107870042	sly:101264204	101264204	http://www.genome.jp/kegg-bin/show_pathway?sly00514/sly:101264204%09red
Glycolysis / Gluconeogenesis	KEGG PATHWAY	sly00010	12	122	0.531211	1	107878881|107875637|107867663|107859988|107840530|107859905|107877631|107840477|107863363|107842812|107858551|107847268	sly:101253805 sly:101247926 sly:101266629 sly:101263563 sly:101246286 sly:101250853 sly:101262732 sly:101246870 sly:101267287 sly:101260852 sly:101249787 sly:101246511	101253805 101247926 101266629 101263563 101246286 101250853 101262732 101246870 101267287 101260852 101249787 101246511	http://www.genome.jp/kegg-bin/show_pathway?sly00010/sly:101246870%09red/sly:101260852%09red/sly:101250853%09red/sly:101266629%09red/sly:101247926%09red/sly:101246286%09red/sly:101246511%09red/sly:101263563%09red/sly:101249787%09red/sly:101267287%09red/sly:101253805%09red/sly:101262732%09red
Nicotinate and nicotinamide metabolism	KEGG PATHWAY	sly00760	2	18	0.540631	1	107862603|107875591	sly:101246910 sly:101263821	101246910 101263821	http://www.genome.jp/kegg-bin/show_pathway?sly00760/sly:101246910%09red/sly:101263821%09red
Linoleic acid metabolism	KEGG PATHWAY	sly00591	2	18	0.540631	1	107874197|107877999	sly:544008 sly:101252788	544008 101252788	http://www.genome.jp/kegg-bin/show_pathway?sly00591/sly:101252788%09red/sly:544008%09red
Protein processing in endoplasmic reticulum	KEGG PATHWAY	sly04141	23	238	0.546491	1	107840200|107863182|107840580|107850595|107862597|107847506|107871886|107867608|107863207|107873403|107840199|107847347|107872316|107876000|107863044|107870139|107871572|107875505|107867615|107877527|107874604|107875543|107862051	sly:101268307 sly:101254567 sly:101243954 sly:101258610 sly:544282 sly:101255395 sly:101252989 sly:543507 sly:101264183 sly:101264183 sly:101268307 sly:101255164 sly:544205 sly:101247033 sly:544024 sly:101268271 sly:101055596 sly:543848 sly:543507 sly:101263722 sly:101261304 sly:101254866 sly:101255185	101268307 101254567 101243954 101258610 544282 101255395 101252989 543507 101264183 101264183 101268307 101255164 544205 101247033 544024 101268271 101055596 543848 543507 101263722 101261304 101254866 101255185	http://www.genome.jp/kegg-bin/show_pathway?sly04141/sly:101247033%09red/sly:543848%09red/sly:101255164%09red/sly:101252989%09red/sly:101268271%09red/sly:101268307%09red/sly:101055596%09red/sly:101255395%09red/sly:101255185%09red/sly:543507%09red/sly:544282%09red/sly:544205%09red/sly:101264183%09red/sly:101263722%09red/sly:101258610%09red/sly:101261304%09red/sly:101254567%09red/sly:544024%09red/sl…
Biotin metabolism	KEGG PATHWAY	sly00780	2	19	0.567601	1	107864113|107864098	sly:101251311 sly:101251311	101251311 101251311	http://www.genome.jp/kegg-bin/show_pathway?sly00780/sly:101251311%09red
Tyrosine metabolism	KEGG PATHWAY	sly00350	4	42	0.59241	1	107844958|107845345|107870882|107847268	sly:101255350 sly:101264863 sly:101257377 sly:101246511	101255350 101264863 101257377 101246511	http://www.genome.jp/kegg-bin/show_pathway?sly00350/sly:101264863%09red/sly:101255350%09red/sly:101246511%09red/sly:101257377%09red
Limonene and pinene degradation	KEGG PATHWAY	sly00903	1	9	0.605293	1	107871386	sly:101267893	101267893	http://www.genome.jp/kegg-bin/show_pathway?sly00903/sly:101267893%09red
Biosynthesis of amino acids	KEGG PATHWAY	sly01230	22	236	0.61098	1	107862261|107860120|107842508|107878881|107840956|107841845|107839432|107847729|107855629|107841728|107860495|107873029|107859004|107848903|107875637|107870286|107840425|107840530|107859905|107840477|107845345|107858551	sly:101264109 sly:101254439 sly:543548 sly:101253805 sly:101266998 sly:543998 sly:101264255 sly:101265236 sly:101244415 sly:100037737 sly:101243843 sly:543977 sly:101266787 sly:101246902 sly:101247926 sly:101247807 sly:101249215 sly:101246286 sly:101250853 sly:101246870 sly:101264863 sly:101249787	101264109 101254439 543548 101253805 101266998 543998 101264255 101265236 101244415 100037737 101243843 543977 101266787 101246902 101247926 101247807 101249215 101246286 101250853 101246870 101264863 101249787	http://www.genome.jp/kegg-bin/show_pathway?sly01230/sly:101246870%09red/sly:101264109%09red/sly:101247926%09red/sly:101246286%09red/sly:101265236%09red/sly:101253805%09red/sly:101266787%09red/sly:101264863%09red/sly:101243843%09red/sly:100037737%09red/sly:101264255%09red/sly:543998%09red/sly:101266998%09red/sly:101250853%09red/sly:101254439%09red/sly:543548%09red/sly:101246902%09red/sly:101247807…
Cysteine and methionine metabolism	KEGG PATHWAY	sly00270	9	98	0.616997	1	107840956|107845758|107840119|107845345|107842805|107864539|107864173|107855629|107853805	sly:101266998 sly:101266369 sly:101249428 sly:101264863 sly:101248143 sly:101248141 sly:101255136 sly:101244415 sly:544285	101266998 101266369 101249428 101264863 101248143 101248141 101255136 101244415 544285	http://www.genome.jp/kegg-bin/show_pathway?sly00270/sly:101264863%09red/sly:544285%09red/sly:101266369%09red/sly:101244415%09red/sly:101248143%09red/sly:101248141%09red/sly:101266998%09red/sly:101249428%09red/sly:101255136%09red
RNA polymerase	KEGG PATHWAY	sly03020	4	44	0.62664	1	13540182|107848743|13540190|107860072	sly:3950457 sly:3950478 sly:3950457 sly:101258776	3950457 3950478 3950457 101258776	http://www.genome.jp/kegg-bin/show_pathway?sly03020/sly:101258776%09red/sly:3950457%09red/sly:3950478%09red
Fatty acid elongation	KEGG PATHWAY	sly00062	3	33	0.630952	1	107845088|107873145|107851604	sly:101260474 sly:101250807 sly:101255353	101260474 101250807 101255353	http://www.genome.jp/kegg-bin/show_pathway?sly00062/sly:101260474%09red/sly:101250807%09red/sly:101255353%09red
Thiamine metabolism	KEGG PATHWAY	sly00730	1	10	0.640348	1	107852315	sly:544220	544220	http://www.genome.jp/kegg-bin/show_pathway?sly00730/sly:544220%09red
Fatty acid metabolism	KEGG PATHWAY	sly01212	8	90	0.650119	1	107873310|107861959|107845088|107873633|107877621|107864113|107851604|107864098	sly:544203 sly:101250586 sly:101260474 sly:101250481 sly:101265653 sly:101251311 sly:101255353 sly:101251311	544203 101250586 101260474 101250481 101265653 101251311 101255353 101251311	http://www.genome.jp/kegg-bin/show_pathway?sly01212/sly:101250481%09red/sly:101265653%09red/sly:101251311%09red/sly:101250586%09red/sly:101255353%09red/sly:544203%09red/sly:101260474%09red
Riboflavin metabolism	KEGG PATHWAY	sly00740	1	11	0.672292	1	107848460	sly:101263281	101263281	http://www.genome.jp/kegg-bin/show_pathway?sly00740/sly:101263281%09red
Ribosome	KEGG PATHWAY	sly03010	33	365	0.687156	1	107848249|107850946|107878571|107843062|107864214|13540257|107848049|107856211|107838915|107845404|107868310|107872788|107864058|107859367|107839686|107851116|107878639|107851228|107875827|107856146|107845732|107878540|107854266|107842344|107879536|107870335|107855611|107863532|107843095|107875394|107867075|107875392|107860650	sly:101262888 sly:100191136 sly:101248220 sly:101250331 sly:101258785 sly:3950427 sly:101255295 sly:101259190 sly:101247532 sly:101261433 sly:101245574 sly:101250811 sly:101249844 sly:101255358 sly:101256124 sly:101248086 sly:101261139 sly:101250874 sly:101268403 sly:101260136 sly:101248722 sly:101254712 sly:101252000 sly:101244642 sly:101247851 sly:101256669 sly:101244639 sly:101259181 sly:10125…	101262888 100191136 101248220 101250331 101258785 3950427 101255295 101259190 101247532 101261433 101245574 101250811 101249844 101255358 101256124 101248086 101261139 101250874 101268403 101260136 101248722 101254712 101252000 101244642 101247851 101256669 101244639 101259181 101252000 101267247 101246242 101267247 101252943	http://www.genome.jp/kegg-bin/show_pathway?sly03010/sly:101268403%09red/sly:101256669%09red/sly:101247851%09red/sly:101262888%09red/sly:101252000%09red/sly:101267247%09red/sly:100191136%09red/sly:101259190%09red/sly:101255295%09red/sly:101252943%09red/sly:101244642%09red/sly:101258785%09red/sly:101249844%09red/sly:101246242%09red/sly:101261139%09red/sly:101248220%09red/sly:101250874%09red/sly:101…
Ascorbate and aldarate metabolism	KEGG PATHWAY	sly00053	4	49	0.70383	1	107839422|107867450|107840564|107862290	sly:100316902 sly:101263901 sly:101264261 sly:101261402	100316902 101263901 101264261 101261402	http://www.genome.jp/kegg-bin/show_pathway?sly00053/sly:101261402%09red/sly:101264261%09red/sly:101263901%09red/sly:100316902%09red
Phenylalanine, tyrosine and tryptophan biosynthesis	KEGG PATHWAY	sly00400	4	49	0.70383	1	107842508|107845345|107860495|107873029	sly:543548 sly:101264863 sly:101243843 sly:543977	543548 101264863 101243843 543977	http://www.genome.jp/kegg-bin/show_pathway?sly00400/sly:101264863%09red/sly:543977%09red/sly:543548%09red/sly:101243843%09red
Lysine biosynthesis	KEGG PATHWAY	sly00300	1	13	0.727927	1	107840425	sly:101249215	101249215	http://www.genome.jp/kegg-bin/show_pathway?sly00300/sly:101249215%09red
Taurine and hypotaurine metabolism	KEGG PATHWAY	sly00430	1	13	0.727927	1	107862507	sly:101247510	101247510	http://www.genome.jp/kegg-bin/show_pathway?sly00430/sly:101247510%09red
Alanine, aspartate and glutamate metabolism	KEGG PATHWAY	sly00250	4	51	0.731265	1	107854420|107847729|107841845|107850292	sly:543874 sly:101265236 sly:543998 sly:101055519	543874 101265236 543998 101055519	http://www.genome.jp/kegg-bin/show_pathway?sly00250/sly:543874%09red/sly:101055519%09red/sly:543998%09red/sly:101265236%09red
Glycerolipid metabolism	KEGG PATHWAY	sly00561	5	63	0.732748	1	107838884|107848737|107877514|107861848|107871044	sly:100301938 sly:101246362 sly:101264835 sly:101244755 sly:543901	100301938 101246362 101264835 101244755 543901	http://www.genome.jp/kegg-bin/show_pathway?sly00561/sly:100301938%09red/sly:543901%09red/sly:101244755%09red/sly:101246362%09red/sly:101264835%09red
Butanoate metabolism	KEGG PATHWAY	sly00650	2	27	0.742035	1	107854420|107861722	sly:543874 sly:100147725	543874 100147725	http://www.genome.jp/kegg-bin/show_pathway?sly00650/sly:543874%09red/sly:100147725%09red
Pyrimidine metabolism	KEGG PATHWAY	sly00240	10	122	0.744905	1	13540182|107843811|107878841|107875867|107860072|107841581|107848743|107845462|107862709|13540190	sly:3950457 sly:101254347 sly:101244205 sly:101262221 sly:101258776 sly:101261156 sly:3950478 sly:101253028 sly:101244761 sly:3950457	3950457 101254347 101244205 101262221 101258776 101261156 3950478 101253028 101244761 3950457	http://www.genome.jp/kegg-bin/show_pathway?sly00240/sly:101254347%09red/sly:3950478%09red/sly:101261156%09red/sly:101244761%09red/sly:101262221%09red/sly:101258776%09red/sly:101244205%09red/sly:101253028%09red/sly:3950457%09red
Phenylpropanoid biosynthesis	KEGG PATHWAY	sly00940	16	190	0.748424	1	107862076|107876837|107840863|107853336|107844023|107843099|107859692|107878685|107862932|107874582|107871487|107843092|107875407|107875406|107853421|107843098	sly:101249624 sly:101256510 sly:544249 sly:101252173 sly:101262367 sly:101243922 sly:101255851 sly:101245862 sly:101251363 sly:101247834 sly:101243922 sly:101243922 sly:101262919 sly:101262919 sly:101263519 sly:101243922	101249624 101256510 544249 101252173 101262367 101243922 101255851 101245862 101251363 101247834 101243922 101243922 101262919 101262919 101263519 101243922	http://www.genome.jp/kegg-bin/show_pathway?sly00940/sly:101249624%09red/sly:101251363%09red/sly:101262367%09red/sly:101255851%09red/sly:101252173%09red/sly:101243922%09red/sly:101262919%09red/sly:101245862%09red/sly:544249%09red/sly:101256510%09red/sly:101263519%09red/sly:101247834%09red
Brassinosteroid biosynthesis	KEGG PATHWAY	sly00905	1	14	0.752099	1	107848402	sly:101260816	101260816	http://www.genome.jp/kegg-bin/show_pathway?sly00905/sly:101260816%09red
Phenylalanine metabolism	KEGG PATHWAY	sly00360	12	152	0.797881	1	107862076|107853336|107844958|107862932|107845345|107871487|107843092|107875407|107875406|107870882|107843099|107843098	sly:101249624 sly:101252173 sly:101255350 sly:101251363 sly:101264863 sly:101243922 sly:101243922 sly:101262919 sly:101262919 sly:101257377 sly:101243922 sly:101243922	101249624 101252173 101255350 101251363 101264863 101243922 101243922 101262919 101262919 101257377 101243922 101243922	http://www.genome.jp/kegg-bin/show_pathway?sly00360/sly:101264863%09red/sly:101249624%09red/sly:101252173%09red/sly:101255350%09red/sly:101257377%09red/sly:101243922%09red/sly:101262919%09red/sly:101251363%09red
Citrate cycle (TCA cycle)	KEGG PATHWAY	sly00020	4	57	0.80205	1	107840119|107864539|107859955|107860713	sly:101249428 sly:101248141 sly:101256641 sly:100736507	101249428 101248141 101256641 100736507	http://www.genome.jp/kegg-bin/show_pathway?sly00020/sly:101256641%09red/sly:100736507%09red/sly:101249428%09red/sly:101248141%09red
Purine metabolism	KEGG PATHWAY	sly00230	12	154	0.810845	1	13540182|107872767|13540190|107875867|107868478|107860072|107841581|107863363|107848743|107840810|107875777|107862709	sly:3950457 sly:101253795 sly:3950457 sly:101262221 sly:101256557 sly:101258776 sly:101261156 sly:101267287 sly:3950478 sly:101248270 sly:101246378 sly:101244761	3950457 101253795 3950457 101262221 101256557 101258776 101261156 101267287 3950478 101248270 101246378 101244761	http://www.genome.jp/kegg-bin/show_pathway?sly00230/sly:101248270%09red/sly:101256557%09red/sly:3950478%09red/sly:101261156%09red/sly:101244761%09red/sly:101253795%09red/sly:101262221%09red/sly:101258776%09red/sly:101267287%09red/sly:3950457%09red/sly:101246378%09red
Nitrogen metabolism	KEGG PATHWAY	sly00910	2	35	0.852562	1	107852264|107841845	sly:101246028 sly:543998	101246028 543998	http://www.genome.jp/kegg-bin/show_pathway?sly00910/sly:101246028%09red/sly:543998%09red
Isoquinoline alkaloid biosynthesis	KEGG PATHWAY	sly00950	1	20	0.858171	1	107845345	sly:101264863	101264863	http://www.genome.jp/kegg-bin/show_pathway?sly00950/sly:101264863%09red
Zeatin biosynthesis	KEGG PATHWAY	sly00908	3	50	0.860934	1	107848784|107843910|107843909	sly:101244725 sly:101244725 sly:101244725	101244725 101244725 101244725	http://www.genome.jp/kegg-bin/show_pathway?sly00908/sly:101244725%09red
Pyruvate metabolism	KEGG PATHWAY	sly00620	6	90	0.864843	1	107839025|107847755|107850239|107841018|107840119|107864539	sly:101259466 sly:543522 sly:543805 sly:101255271 sly:101249428 sly:101248141	101259466 543522 543805 101255271 101249428 101248141	http://www.genome.jp/kegg-bin/show_pathway?sly00620/sly:543522%09red/sly:101255271%09red/sly:101259466%09red/sly:101248141%09red/sly:543805%09red/sly:101249428%09red
Glycerophospholipid metabolism	KEGG PATHWAY	sly00564	6	94	0.888733	1	107877999|107859018|107877514|107842339|107870948|107871044	sly:101252788 sly:101256870 sly:101264835 sly:101261489 sly:101245364 sly:543901	101252788 101256870 101264835 101261489 101245364 543901	http://www.genome.jp/kegg-bin/show_pathway?sly00564/sly:101261489%09red/sly:101256870%09red/sly:101245364%09red/sly:543901%09red/sly:101264835%09red/sly:101252788%09red
ABC transporters	KEGG PATHWAY	sly02010	1	23	0.892734	1	107863345	sly:101261891	101261891	http://www.genome.jp/kegg-bin/show_pathway?sly02010/sly:101261891%09red
Valine, leucine and isoleucine biosynthesis	KEGG PATHWAY	sly00290	1	24	0.902272	1	107841728	sly:100037737	100037737	http://www.genome.jp/kegg-bin/show_pathway?sly00290/sly:100037737%09red
Sphingolipid metabolism	KEGG PATHWAY	sly00600	1	27	0.926095	1	107873887	sly:101246439	101246439	http://www.genome.jp/kegg-bin/show_pathway?sly00600/sly:101246439%09red
Fatty acid biosynthesis	KEGG PATHWAY	sly00061	2	47	0.939574	1	107864113|107864098	sly:101251311 sly:101251311	101251311 101251311	http://www.genome.jp/kegg-bin/show_pathway?sly00061/sly:101251311%09red
Spliceosome	KEGG PATHWAY	sly03040	12	185	0.941203	1	107850616|107853386|107854013|107846076|107864026|107862051|107871572|107847347|107843634|107875543|107862579|107861909	sly:101245441 sly:101264965 sly:101265253 sly:101267083 sly:101247256 sly:101255185 sly:101055596 sly:101255164 sly:101263952 sly:101254866 sly:544216 sly:101253172	101245441 101264965 101265253 101267083 101247256 101255185 101055596 101255164 101263952 101254866 544216 101253172	http://www.genome.jp/kegg-bin/show_pathway?sly03040/sly:101255164%09red/sly:101264965%09red/sly:101247256%09red/sly:101255185%09red/sly:101263952%09red/sly:101253172%09red/sly:101055596%09red/sly:101245441%09red/sly:544216%09red/sly:101265253%09red/sly:101254866%09red/sly:101267083%09red
Ether lipid metabolism	KEGG PATHWAY	sly00565	1	30	0.944115	1	107877999	sly:101252788	101252788	http://www.genome.jp/kegg-bin/show_pathway?sly00565/sly:101252788%09red
Tryptophan metabolism	KEGG PATHWAY	sly00380	1	30	0.944115	1	107859787	sly:101259333	101259333	http://www.genome.jp/kegg-bin/show_pathway?sly00380/sly:101259333%09red
Inositol phosphate metabolism	KEGG PATHWAY	sly00562	3	65	0.947807	1	107851478|107858915|107840530	sly:101267407 sly:101254658 sly:101246286	101267407 101254658 101246286	http://www.genome.jp/kegg-bin/show_pathway?sly00562/sly:101246286%09red/sly:101267407%09red/sly:101254658%09red
alpha-Linolenic acid metabolism	KEGG PATHWAY	sly00592	2	49	0.948162	1	107874197|107877999	sly:544008 sly:101252788	544008 101252788	http://www.genome.jp/kegg-bin/show_pathway?sly00592/sly:101252788%09red/sly:544008%09red
Steroid biosynthesis	KEGG PATHWAY	sly00100	1	31	0.949087	1	107867273	sly:101252376	101252376	http://www.genome.jp/kegg-bin/show_pathway?sly00100/sly:101252376%09red
Amino sugar and nucleotide sugar metabolism	KEGG PATHWAY	sly00520	7	123	0.949655	1	107838884|107878567|107860057|107863363|107862290|107839422|107852117	sly:100301938 sly:101249663 sly:101256451 sly:101267287 sly:101261402 sly:100316902 sly:101247451	100301938 101249663 101256451 101267287 101261402 100316902 101247451	http://www.genome.jp/kegg-bin/show_pathway?sly00520/sly:101261402%09red/sly:100301938%09red/sly:101256451%09red/sly:100316902%09red/sly:101249663%09red/sly:101247451%09red/sly:101267287%09red
Oxidative phosphorylation	KEGG PATHWAY	sly00190	9	152	0.954698	1	XLOC_096504|107859955|107860713|107859585|107840122|XLOC_040564|XLOC_035494|107840802|107851209	sly:101256998 sly:101256641 sly:100736507 sly:101253342 sly:101253833 sly:101257590 sly:3950425 sly:101264594 sly:101254882	101256998 101256641 100736507 101253342 101253833 101257590 3950425 101264594 101254882	http://www.genome.jp/kegg-bin/show_pathway?sly00190/sly:101253342%09red/sly:3950425%09red/sly:101264594%09red/sly:101254882%09red/sly:101257590%09red/sly:101256641%09red/sly:101256998%09red/sly:101253833%09red/sly:100736507%09red
Phosphatidylinositol signaling system	KEGG PATHWAY	sly04070	3	68	0.957507	1	107851478|107858915|107877514	sly:101267407 sly:101254658 sly:101264835	101267407 101254658 101264835	http://www.genome.jp/kegg-bin/show_pathway?sly04070/sly:101267407%09red/sly:101264835%09red/sly:101254658%09red
Tropane, piperidine and pyridine alkaloid biosynthesis	KEGG PATHWAY	sly00960	1	33	0.957745	1	107845345	sly:101264863	101264863	http://www.genome.jp/kegg-bin/show_pathway?sly00960/sly:101264863%09red
RNA degradation	KEGG PATHWAY	sly03018	6	114	0.961252	1	107853184|107861912|107876891|107840141|107861808|107852751	sly:101253419 sly:101263393 sly:101259035 sly:101267273 sly:101259035 sly:101250405	101253419 101263393 101259035 101267273 101259035 101250405	http://www.genome.jp/kegg-bin/show_pathway?sly03018/sly:101253419%09red/sly:101259035%09red/sly:101263393%09red/sly:101267273%09red/sly:101250405%09red
Phagosome	KEGG PATHWAY	sly04145	4	94	0.978632	1	107840802|107853199|107877527|107876000	sly:101264594 sly:101259184 sly:101263722 sly:101247033	101264594 101259184 101263722 101247033	http://www.genome.jp/kegg-bin/show_pathway?sly04145/sly:101259184%09red/sly:101247033%09red/sly:101263722%09red/sly:101264594%09red
Galactose metabolism	KEGG PATHWAY	sly00052	2	61	0.979765	1	107863363|107859925	sly:101267287 sly:100316891	101267287 100316891	http://www.genome.jp/kegg-bin/show_pathway?sly00052/sly:100316891%09red/sly:101267287%09red
Base excision repair	KEGG PATHWAY	sly03410	1	42	0.981742	1	107864659	sly:101262253	101262253	http://www.genome.jp/kegg-bin/show_pathway?sly03410/sly:101262253%09red
N-Glycan biosynthesis	KEGG PATHWAY	sly00510	1	43	0.983368	1	107843045	sly:101252919	101252919	http://www.genome.jp/kegg-bin/show_pathway?sly00510/sly:101252919%09red
SNARE interactions in vesicular transport	KEGG PATHWAY	sly04130	1	44	0.98485	1	107853199	sly:101259184	101259184	http://www.genome.jp/kegg-bin/show_pathway?sly04130/sly:101259184%09red
Starch and sucrose metabolism	KEGG PATHWAY	sly00500	11	204	0.98659	1	107878685|107864541|107867882|107868517|107854104|107869091|107863363|107862290|107860527|107853421|107876837	sly:101245862 sly:100736451 sly:101252851 sly:101253379 sly:101268420 sly:101253815 sly:101267287 sly:101261402 sly:101252941 sly:101263519 sly:101256510	101245862 100736451 101252851 101253379 101268420 101253815 101267287 101261402 101252941 101263519 101256510	http://www.genome.jp/kegg-bin/show_pathway?sly00500/sly:101261402%09red/sly:100736451%09red/sly:101253379%09red/sly:101252851%09red/sly:101252941%09red/sly:101245862%09red/sly:101253815%09red/sly:101256510%09red/sly:101263519%09red/sly:101267287%09red/sly:101268420%09red
Fatty acid degradation	KEGG PATHWAY	sly00071	1	49	0.990498	1	107847268	sly:101246511	101246511	http://www.genome.jp/kegg-bin/show_pathway?sly00071/sly:101246511%09red
Ribosome biogenesis in eukaryotes	KEGG PATHWAY	sly03008	3	90	0.991248	1	107862536|107852705|107850889	sly:101253879 sly:101246000 sly:101246781	101253879 101246000 101246781	http://www.genome.jp/kegg-bin/show_pathway?sly03008/sly:101246781%09red/sly:101253879%09red/sly:101246000%09red
Homologous recombination	KEGG PATHWAY	sly03440	1	55	0.994573	1	107878908	sly:101261637	101261637	http://www.genome.jp/kegg-bin/show_pathway?sly03440/sly:101261637%09red
Endocytosis	KEGG PATHWAY	sly04144	6	149	0.995264	1	107842981|107878702|107871572|107847347|107875543|107862051	sly:101251611 sly:101244017 sly:101055596 sly:101255164 sly:101254866 sly:101255185	101251611 101244017 101055596 101255164 101254866 101255185	http://www.genome.jp/kegg-bin/show_pathway?sly04144/sly:101255164%09red/sly:101244017%09red/sly:101255185%09red/sly:101251611%09red/sly:101055596%09red/sly:101254866%09red
Nucleotide excision repair	KEGG PATHWAY	sly03420	1	60	0.996598	1	107852603	sly:101252814	101252814	http://www.genome.jp/kegg-bin/show_pathway?sly03420/sly:101252814%09red
Pentose and glucuronate interconversions	KEGG PATHWAY	sly00040	3	103	0.996716	1	107862290|107862261|107875943	sly:101261402 sly:101264109 sly:101249735	101261402 101264109 101249735	http://www.genome.jp/kegg-bin/show_pathway?sly00040/sly:101261402%09red/sly:101264109%09red/sly:101249735%09red
Arginine and proline metabolism	KEGG PATHWAY	sly00330	2	84	0.996901	1	107848903|107841845	sly:101246902 sly:543998	101246902 543998	http://www.genome.jp/kegg-bin/show_pathway?sly00330/sly:543998%09red/sly:101246902%09red
2-Oxocarboxylic acid metabolism	KEGG PATHWAY	sly01210	1	62	0.997178	1	107847729	sly:101265236	101265236	http://www.genome.jp/kegg-bin/show_pathway?sly01210/sly:101265236%09red
Plant-pathogen interaction	KEGG PATHWAY	sly04626	6	176	0.999203	1	107875371|107847506|107865710|107841091|107863207|107873403	sly:101259057 sly:101255395 sly:101246739 sly:101244633 sly:101264183 sly:101264183	101259057 101255395 101246739 101244633 101264183 101264183	http://www.genome.jp/kegg-bin/show_pathway?sly04626/sly:101264183%09red/sly:101255395%09red/sly:101259057%09red/sly:101246739%09red/sly:101244633%09red
Ubiquitin mediated proteolysis	KEGG PATHWAY	sly04120	4	152	0.999665	1	107850670|107863182|107840580|107849675	sly:101249698 sly:101254567 sly:101243954 sly:101259391	101249698 101254567 101243954 101259391	http://www.genome.jp/kegg-bin/show_pathway?sly04120/sly:101243954%09red/sly:101254567%09red/sly:101259391%09red/sly:101249698%09red
RNA transport	KEGG PATHWAY	sly03013	3	167	0.999981	1	107850889|107871382|107877591	sly:101246781 sly:101268762 sly:101248020	101246781 101268762 101248020	http://www.genome.jp/kegg-bin/show_pathway?sly03013/sly:101248020%09red/sly:101246781%09red/sly:101268762%09red
Plant hormone signal transduction	KEGG PATHWAY	sly04075	2	301	1	1	107843777|107870506	sly:543600 sly:543601	543600 543601	http://www.genome.jp/kegg-bin/show_pathway?sly04075/sly:543600%09red/sly:543601%09red
