# Supplementary material for: Response of anthocyanin biosynthesis to light by strand-specific transcriptome and miRNA analysis in Capsicum annuum
Source: BMC Plant Biol. 2022 Feb 22;22:79. doi: 10.1186/s12870-021-03423-6 (PMC8862587; doi:10.1186/s12870-021-03423-6)
Supplement: Supplementary file 7 — Additional file 7: Table S7. Detailed information of differential genes in the Flavonoid biosynthesis pathway. [file 12870_2021_3423_MOESM7_ESM.xls]

## Sheet: Sheet1
TABLE S7 | Detailed information of differential genes in Flavonoid bio synthesis (sly00941) pathway
No.	mRNA_Gene_ID	mRNA_ID	mRNA_Gene_Name	Gene	Gene_description
1	107840863	XM_016684802.1	LOC107840863	SHT-like	shikimate O-hydroxycinnamoyltransferase-like
2	107853336	XM_016698340.1	LOC107853336	CCoAOMT	probable caffeoyl-CoA O-methyltransferase At4g26220 isoform X1||probable caffeoyl-CoA O-methyltransferase At4g26220 isoform X2||probable caffeoyl-CoA O-methyltransferase At4g26220%2C transcript variant X1||probable caffeoyl-CoA O-methyltransferase At4g26220%2C transcript variant X2
3	107853336	XM_016698341.1	LOC107853336	CCoAOMT	probable caffeoyl-CoA O-methyltransferase At4g26220 isoform X1||probable caffeoyl-CoA O-methyltransferase At4g26220 isoform X2||probable caffeoyl-CoA O-methyltransferase At4g26220%2C transcript variant X1||probable caffeoyl-CoA O-methyltransferase At4g26220%2C transcript variant X2
4	107871256	XM_016718139.1	LOC107871256	CHS2	chalcone synthase 2
5	107860031	XM_016705224.1	LOC107860031	DFR	dihydroflavonol-4-reductase
6	107844023	XM_016688489.1	LOC107844023	CYP98A2-like	cytochrome P450 98A2-like
7	107859880	XM_016705025.1	LOC107859880	F3H	naringenin%2C2-oxoglutarate 3-dioxygenase
8	107859692	XM_016704776.1	LOC107859692	AT-like	acylsugar acyltransferase 3-like
9	107848667	XM_016693437.1	LOC107848667	F3'5'H	flavonoid 3'%2C5'-hydroxylase 2
10	107875406	XM_016722116.1	LOC107875406	TCM	trans-cinnamate 4-monooxygenase
11	107875407	XM_016722117.1	LOC107875407	TCM-like	trans-cinnamate 4-monooxygenase-like
12	107862334	XM_016707872.1	LOC107862334	F3M	flavonoid 3'-monooxygenase
13	107864266	XM_016710598.1	LOC107864266	CHS	chalcone synthase 1B
14	107852750	XM_016697794.1	LOC107852750	CHI	chalcone--flavonone isomerase isoform X1||chalcone--flavonone isomerase isoform X2||chalcone--flavonone isomerase%2C transcript variant X1||chalcone--flavonone isomerase%2C transcript variant X2
15	107852750	XM_016697793.1	LOC107852750	CHI	chalcone--flavonone isomerase isoform X1||chalcone--flavonone isomerase isoform X2||chalcone--flavonone isomerase%2C transcript variant X1||chalcone--flavonone isomerase%2C transcript variant X2
16	107866341	XM_016712446.1	LOC107866341	LDOX	leucoanthocyanidin dioxygenase
