# Supplementary material for: Response of anthocyanin biosynthesis to light by strand-specific transcriptome and miRNA analysis in Capsicum annuum
Source: BMC Plant Biol. 2022 Feb 22;22:79. doi: 10.1186/s12870-021-03423-6 (PMC8862587; doi:10.1186/s12870-021-03423-6)
Supplement: Supplementary file 8 — Additional file 8: Table S8. DE mRNAs encoding transcription factor. [file 12870_2021_3423_MOESM8_ESM.xlsx]

## Sheet: Sheet1
TABLE S8 | DE mRNAs encoding transcription factor.
DE mRNA id	Gene id	Gene description	TF family	Regulation	Count
XM_016698305.1	107853299	transcription repressor MYB6-like	MYB	up	30
XM_016723938.1	107877254	MYB-like transcription factor ETC3	MYB	up
XM_016699926.1	107854931	MYB-like transcription factor ETC3	MYB	up
XM_016696983.1	107851889	myb-related protein 308-like	MYB	up
XM_016723933.1	107877244	MYB-like transcription factor ETC3	MYB	up
XM_016689220.1	107844888	transcription factor MYB113-like	MYB	up
XM_016684918.1	107840959	transcription factor MYB1R1	MYB	up
XM_016723914.1	107877223	myb-related protein 306-like	MYB	up
XM_016687833.1	107843523	protein REVEILLE 8-like isoform X1||protein REVEILLE 8-like isoform X2||protein REVEILLE 8-like%2C transcript variant X1||protein REVEILLE 8-like%2C transcript variant X2	MYB	up
XM_016704698.1	107859636	protein REVEILLE 1-like	MYB	up
XM_016714558.1	107868015	transcription factor MYB1R1	MYB	up
XM_016689485.1	107845265	protein LHY isoform X1||protein LHY isoform X2||protein LHY isoform X3||protein LHY isoform X4||protein LHY%2C transcript variant X1||protein LHY%2C transcript variant X2||protein LHY%2C transcript variant X3||protein LHY%2C transcript variant X4||protein LHY%2C transcript variant X5	MYB	up
XM_016689483.1	107845265	protein LHY isoform X1||protein LHY isoform X2||protein LHY isoform X3||protein LHY isoform X4||protein LHY%2C transcript variant X1||protein LHY%2C transcript variant X2||protein LHY%2C transcript variant X3||protein LHY%2C transcript variant X4||protein LHY%2C transcript variant X5	MYB	up
XM_016689487.1	107845265	protein LHY isoform X1||protein LHY isoform X2||protein LHY isoform X3||protein LHY isoform X4||protein LHY%2C transcript variant X1||protein LHY%2C transcript variant X2||protein LHY%2C transcript variant X3||protein LHY%2C transcript variant X4||protein LHY%2C transcript variant X5	MYB	up
XM_016689484.1	107845265	protein LHY isoform X1||protein LHY isoform X2||protein LHY isoform X3||protein LHY isoform X4||protein LHY%2C transcript variant X1||protein LHY%2C transcript variant X2||protein LHY%2C transcript variant X3||protein LHY%2C transcript variant X4||protein LHY%2C transcript variant X5	MYB	up
XM_016689486.1	107845265	protein LHY isoform X1||protein LHY isoform X2||protein LHY isoform X3||protein LHY isoform X4||protein LHY%2C transcript variant X1||protein LHY%2C transcript variant X2||protein LHY%2C transcript variant X3||protein LHY%2C transcript variant X4||protein LHY%2C transcript variant X5	MYB	up
XM_016682637.1	107839233	protein REVEILLE 6 isoform X1||protein REVEILLE 6 isoform X2||protein REVEILLE 6%2C transcript variant X1||protein REVEILLE 6%2C transcript variant X2||protein REVEILLE 6%2C transcript variant X3	MYB	up
XM_016682638.1	107839233	protein REVEILLE 6 isoform X1||protein REVEILLE 6 isoform X2||protein REVEILLE 6%2C transcript variant X1||protein REVEILLE 6%2C transcript variant X2||protein REVEILLE 6%2C transcript variant X3	MYB	up
XR_001665060.1	107839233	protein REVEILLE 6 isoform X1||protein REVEILLE 6 isoform X2||protein REVEILLE 6%2C transcript variant X1||protein REVEILLE 6%2C transcript variant X2||protein REVEILLE 6%2C transcript variant X3	MYB	up
XM_016707009.1	107861694	uncharacterized LOC107861694||uncharacterized protein LOC107861694	MYB	down
XM_016719702.1	107873013	SWI/SNF complex subunit SWI3C	MYB	down
XM_016722226.1	107875490	transcription factor DIVARICATA-like	MYB	down
XM_016708197.1	107862576	transcription repressor MYB6-like	MYB	down
XM_016713322.1	107867188	transcription factor MYB44-like	MYB	down
XM_016708053.1	107862462	transcription factor MYB1R1	MYB	down
XM_016697891.1	107852848	myb-related protein Hv1-like	MYB	down
XM_016702244.1	107857349	myb-related protein 308-like	MYB	down
XM_016696795.1	107851710	transcription factor MYB108-like	MYB	down
XM_016718081.1	107871221	transcription factor MYB108	MYB	down
XM_016725242.1	107878306	myb-related protein Myb4-like	MYB	down
XM_016684921.1	107840961	GATA transcription factor 21-like	C2C2-GATA	up	26
XM_016696177.1	107851233	GATA transcription factor 17-like||GATA transcription factor 17-like%2C transcript variant X1||GATA transcription factor 17-like%2C transcript variant X2	C2C2-GATA	up
XM_016696176.1	107851233	GATA transcription factor 17-like||GATA transcription factor 17-like%2C transcript variant X1||GATA transcription factor 17-like%2C transcript variant X2	C2C2-GATA	up
XM_016713519.1	107867344	GATA transcription factor 19-like	C2C2-GATA	up
XM_016692375.1	107847839	GATA transcription factor 11-like	C2C2-GATA	up
XR_001665232.1	107840313	GATA transcription factor 27-like isoform X2||GATA transcription factor 27-like%2C transcript variant X1||GATA transcription factor 27-like%2C transcript variant X10||GATA transcription factor 27-like%2C transcript variant X11||GATA transcription factor 27-like%2C transcript variant X12||GATA transcription factor 27-like%2C transcript variant X13||GATA transcription factor 27-like%2C transcript v…	C2C2-GATA	down
XR_001665227.1	107840313	GATA transcription factor 27-like isoform X2||GATA transcription factor 27-like%2C transcript variant X1||GATA transcription factor 27-like%2C transcript variant X10||GATA transcription factor 27-like%2C transcript variant X11||GATA transcription factor 27-like%2C transcript variant X12||GATA transcription factor 27-like%2C transcript variant X13||GATA transcription factor 27-like%2C transcript v…	C2C2-GATA	down
XM_016684147.1	107840313	GATA transcription factor 27-like isoform X2||GATA transcription factor 27-like%2C transcript variant X1||GATA transcription factor 27-like%2C transcript variant X10||GATA transcription factor 27-like%2C transcript variant X11||GATA transcription factor 27-like%2C transcript variant X12||GATA transcription factor 27-like%2C transcript variant X13||GATA transcription factor 27-like%2C transcript v…	C2C2-GATA	down
XR_001665228.1	107840313	GATA transcription factor 27-like isoform X2||GATA transcription factor 27-like%2C transcript variant X1||GATA transcription factor 27-like%2C transcript variant X10||GATA transcription factor 27-like%2C transcript variant X11||GATA transcription factor 27-like%2C transcript variant X12||GATA transcription factor 27-like%2C transcript variant X13||GATA transcription factor 27-like%2C transcript v…	C2C2-GATA	down
XM_016684146.1	107840313	GATA transcription factor 27-like isoform X2||GATA transcription factor 27-like%2C transcript variant X1||GATA transcription factor 27-like%2C transcript variant X10||GATA transcription factor 27-like%2C transcript variant X11||GATA transcription factor 27-like%2C transcript variant X12||GATA transcription factor 27-like%2C transcript variant X13||GATA transcription factor 27-like%2C transcript v…	C2C2-GATA	down
XR_001665234.1	107840313	GATA transcription factor 27-like isoform X2||GATA transcription factor 27-like%2C transcript variant X1||GATA transcription factor 27-like%2C transcript variant X10||GATA transcription factor 27-like%2C transcript variant X11||GATA transcription factor 27-like%2C transcript variant X12||GATA transcription factor 27-like%2C transcript variant X13||GATA transcription factor 27-like%2C transcript v…	C2C2-GATA	down
XM_016684145.1	107840313	GATA transcription factor 27-like isoform X2||GATA transcription factor 27-like%2C transcript variant X1||GATA transcription factor 27-like%2C transcript variant X10||GATA transcription factor 27-like%2C transcript variant X11||GATA transcription factor 27-like%2C transcript variant X12||GATA transcription factor 27-like%2C transcript variant X13||GATA transcription factor 27-like%2C transcript v…	C2C2-GATA	down
XR_001665223.1	107840313	GATA transcription factor 27-like isoform X2||GATA transcription factor 27-like%2C transcript variant X1||GATA transcription factor 27-like%2C transcript variant X10||GATA transcription factor 27-like%2C transcript variant X11||GATA transcription factor 27-like%2C transcript variant X12||GATA transcription factor 27-like%2C transcript variant X13||GATA transcription factor 27-like%2C transcript v…	C2C2-GATA	down
XR_001665231.1	107840313	GATA transcription factor 27-like isoform X2||GATA transcription factor 27-like%2C transcript variant X1||GATA transcription factor 27-like%2C transcript variant X10||GATA transcription factor 27-like%2C transcript variant X11||GATA transcription factor 27-like%2C transcript variant X12||GATA transcription factor 27-like%2C transcript variant X13||GATA transcription factor 27-like%2C transcript v…	C2C2-GATA	down
XR_001665235.1	107840313	GATA transcription factor 27-like isoform X2||GATA transcription factor 27-like%2C transcript variant X1||GATA transcription factor 27-like%2C transcript variant X10||GATA transcription factor 27-like%2C transcript variant X11||GATA transcription factor 27-like%2C transcript variant X12||GATA transcription factor 27-like%2C transcript variant X13||GATA transcription factor 27-like%2C transcript v…	C2C2-GATA	down
XM_016718127.1	107871245	GATA transcription factor 1-like	C2C2-GATA	down
XM_016689800.1	107845457	GATA transcription factor 4-like	C2C2-GATA	down
XR_001665230.1	107840313	GATA transcription factor 27-like isoform X2||GATA transcription factor 27-like%2C transcript variant X1||GATA transcription factor 27-like%2C transcript variant X10||GATA transcription factor 27-like%2C transcript variant X11||GATA transcription factor 27-like%2C transcript variant X12||GATA transcription factor 27-like%2C transcript variant X13||GATA transcription factor 27-like%2C transcript v…	C2C2-GATA,C2C2-GATA	down
XR_001665226.1	107840313	GATA transcription factor 27-like isoform X2||GATA transcription factor 27-like%2C transcript variant X1||GATA transcription factor 27-like%2C transcript variant X10||GATA transcription factor 27-like%2C transcript variant X11||GATA transcription factor 27-like%2C transcript variant X12||GATA transcription factor 27-like%2C transcript variant X13||GATA transcription factor 27-like%2C transcript v…	C2C2-GATA,C2C2-GATA	down
XR_001665220.1	107840313	GATA transcription factor 27-like isoform X2||GATA transcription factor 27-like%2C transcript variant X1||GATA transcription factor 27-like%2C transcript variant X10||GATA transcription factor 27-like%2C transcript variant X11||GATA transcription factor 27-like%2C transcript variant X12||GATA transcription factor 27-like%2C transcript variant X13||GATA transcription factor 27-like%2C transcript v…	C2C2-GATA,C2C2-GATA	down
XR_001665222.1	107840313	GATA transcription factor 27-like isoform X2||GATA transcription factor 27-like%2C transcript variant X1||GATA transcription factor 27-like%2C transcript variant X10||GATA transcription factor 27-like%2C transcript variant X11||GATA transcription factor 27-like%2C transcript variant X12||GATA transcription factor 27-like%2C transcript variant X13||GATA transcription factor 27-like%2C transcript v…	C2C2-GATA,C2C2-GATA	down
XR_001665224.1	107840313	GATA transcription factor 27-like isoform X2||GATA transcription factor 27-like%2C transcript variant X1||GATA transcription factor 27-like%2C transcript variant X10||GATA transcription factor 27-like%2C transcript variant X11||GATA transcription factor 27-like%2C transcript variant X12||GATA transcription factor 27-like%2C transcript variant X13||GATA transcription factor 27-like%2C transcript v…	C2C2-GATA,C2C2-GATA	down
XR_001665225.1	107840313	GATA transcription factor 27-like isoform X2||GATA transcription factor 27-like%2C transcript variant X1||GATA transcription factor 27-like%2C transcript variant X10||GATA transcription factor 27-like%2C transcript variant X11||GATA transcription factor 27-like%2C transcript variant X12||GATA transcription factor 27-like%2C transcript variant X13||GATA transcription factor 27-like%2C transcript v…	C2C2-GATA,C2C2-GATA	down
XR_001665229.1	107840313	GATA transcription factor 27-like isoform X2||GATA transcription factor 27-like%2C transcript variant X1||GATA transcription factor 27-like%2C transcript variant X10||GATA transcription factor 27-like%2C transcript variant X11||GATA transcription factor 27-like%2C transcript variant X12||GATA transcription factor 27-like%2C transcript variant X13||GATA transcription factor 27-like%2C transcript v…	C2C2-GATA,C2C2-GATA	down
XR_001665233.1	107840313	GATA transcription factor 27-like isoform X2||GATA transcription factor 27-like%2C transcript variant X1||GATA transcription factor 27-like%2C transcript variant X10||GATA transcription factor 27-like%2C transcript variant X11||GATA transcription factor 27-like%2C transcript variant X12||GATA transcription factor 27-like%2C transcript variant X13||GATA transcription factor 27-like%2C transcript v…	C2C2-GATA,C2C2-GATA	down
XR_001665221.1	107840313	GATA transcription factor 27-like isoform X2||GATA transcription factor 27-like%2C transcript variant X1||GATA transcription factor 27-like%2C transcript variant X10||GATA transcription factor 27-like%2C transcript variant X11||GATA transcription factor 27-like%2C transcript variant X12||GATA transcription factor 27-like%2C transcript variant X13||GATA transcription factor 27-like%2C transcript v…	C2C2-GATA,C2C2-GATA,C2C2-GATA	down
XM_016721633.1	107874939	zinc finger CCCH domain-containing protein 6-like	C3H	up	26
XM_016686980.1	107842927	zinc finger CCCH domain-containing protein 11	C3H	up
XM_016699904.1	107854910	zinc finger CCCH domain-containing protein 53 isoform X1||zinc finger CCCH domain-containing protein 53 isoform X2||zinc finger CCCH domain-containing protein 53%2C transcript variant X1||zinc finger CCCH domain-containing protein 53%2C transcript variant X2	C3H	down
XM_016699903.1	107854910	zinc finger CCCH domain-containing protein 53 isoform X1||zinc finger CCCH domain-containing protein 53 isoform X2||zinc finger CCCH domain-containing protein 53%2C transcript variant X1||zinc finger CCCH domain-containing protein 53%2C transcript variant X2	C3H	down
XM_016690057.1	107845630	zinc finger CCCH domain-containing protein 69-like||zinc finger CCCH domain-containing protein 69-like%2C transcript variant X1||zinc finger CCCH domain-containing protein 69-like%2C transcript variant X2||zinc finger CCCH domain-containing protein 69-like%2C transcript variant X3||zinc finger CCCH domain-containing protein 69-like%2C transcript variant X4	C3H	down
XM_016690060.1	107845630	zinc finger CCCH domain-containing protein 69-like||zinc finger CCCH domain-containing protein 69-like%2C transcript variant X1||zinc finger CCCH domain-containing protein 69-like%2C transcript variant X2||zinc finger CCCH domain-containing protein 69-like%2C transcript variant X3||zinc finger CCCH domain-containing protein 69-like%2C transcript variant X4	C3H	down
XM_016690058.1	107845630	zinc finger CCCH domain-containing protein 69-like||zinc finger CCCH domain-containing protein 69-like%2C transcript variant X1||zinc finger CCCH domain-containing protein 69-like%2C transcript variant X2||zinc finger CCCH domain-containing protein 69-like%2C transcript variant X3||zinc finger CCCH domain-containing protein 69-like%2C transcript variant X4	C3H	down
XM_016690059.1	107845630	zinc finger CCCH domain-containing protein 69-like||zinc finger CCCH domain-containing protein 69-like%2C transcript variant X1||zinc finger CCCH domain-containing protein 69-like%2C transcript variant X2||zinc finger CCCH domain-containing protein 69-like%2C transcript variant X3||zinc finger CCCH domain-containing protein 69-like%2C transcript variant X4	C3H	down
XM_016716370.1	107869995	zinc finger CCCH domain-containing protein 49-like	C3H	down
XM_016708626.1	107862913	zinc finger CCCH domain-containing protein 56-like	C3H	down
XM_016682419.1	107839062	zinc finger CCCH domain-containing protein 69-like||zinc finger CCCH domain-containing protein 69-like%2C transcript variant X1||zinc finger CCCH domain-containing protein 69-like%2C transcript variant X2||zinc finger CCCH domain-containing protein 69-like%2C transcript variant X3||zinc finger CCCH domain-containing protein 69-like%2C transcript variant X4	C3H	down
XR_001664999.1	107839062	zinc finger CCCH domain-containing protein 69-like||zinc finger CCCH domain-containing protein 69-like%2C transcript variant X1||zinc finger CCCH domain-containing protein 69-like%2C transcript variant X2||zinc finger CCCH domain-containing protein 69-like%2C transcript variant X3||zinc finger CCCH domain-containing protein 69-like%2C transcript variant X4	C3H	down
XR_001665005.1	107839062	zinc finger CCCH domain-containing protein 69-like||zinc finger CCCH domain-containing protein 69-like%2C transcript variant X1||zinc finger CCCH domain-containing protein 69-like%2C transcript variant X2||zinc finger CCCH domain-containing protein 69-like%2C transcript variant X3||zinc finger CCCH domain-containing protein 69-like%2C transcript variant X4	C3H	down
XR_001665008.1	107839062	zinc finger CCCH domain-containing protein 69-like||zinc finger CCCH domain-containing protein 69-like%2C transcript variant X1||zinc finger CCCH domain-containing protein 69-like%2C transcript variant X2||zinc finger CCCH domain-containing protein 69-like%2C transcript variant X3||zinc finger CCCH domain-containing protein 69-like%2C transcript variant X4	C3H	down
XM_016688359.1	107843926	zinc finger CCCH domain-containing protein 30-like isoform X1||zinc finger CCCH domain-containing protein 30-like isoform X2||zinc finger CCCH domain-containing protein 30-like%2C transcript variant X1||zinc finger CCCH domain-containing protein 30-like%2C transcript variant X2||zinc finger CCCH domain-containing protein 30-like%2C transcript variant X3||zinc finger CCCH domain-containing protein…	C3H	down
XM_016688356.1	107843926	zinc finger CCCH domain-containing protein 30-like isoform X1||zinc finger CCCH domain-containing protein 30-like isoform X2||zinc finger CCCH domain-containing protein 30-like%2C transcript variant X1||zinc finger CCCH domain-containing protein 30-like%2C transcript variant X2||zinc finger CCCH domain-containing protein 30-like%2C transcript variant X3||zinc finger CCCH domain-containing protein…	C3H	down
XM_016688357.1	107843926	zinc finger CCCH domain-containing protein 30-like isoform X1||zinc finger CCCH domain-containing protein 30-like isoform X2||zinc finger CCCH domain-containing protein 30-like%2C transcript variant X1||zinc finger CCCH domain-containing protein 30-like%2C transcript variant X2||zinc finger CCCH domain-containing protein 30-like%2C transcript variant X3||zinc finger CCCH domain-containing protein…	C3H	down
XM_016688358.1	107843926	zinc finger CCCH domain-containing protein 30-like isoform X1||zinc finger CCCH domain-containing protein 30-like isoform X2||zinc finger CCCH domain-containing protein 30-like%2C transcript variant X1||zinc finger CCCH domain-containing protein 30-like%2C transcript variant X2||zinc finger CCCH domain-containing protein 30-like%2C transcript variant X3||zinc finger CCCH domain-containing protein…	C3H	down
XM_016682103.1	107838865	zinc finger CCCH domain-containing protein 20-like	C3H	down
XM_016692427.1	107847865	zinc finger CCCH domain-containing protein 22-like isoform X1||zinc finger CCCH domain-containing protein 22-like isoform X2||zinc finger CCCH domain-containing protein 22-like isoform X3||zinc finger CCCH domain-containing protein 22-like isoform X4||zinc finger CCCH domain-containing protein 22-like isoform X5||zinc finger CCCH domain-containing protein 22-like isoform X6||zinc finger CCCH doma…	C3H	down
XM_016692429.1	107847865	zinc finger CCCH domain-containing protein 22-like isoform X1||zinc finger CCCH domain-containing protein 22-like isoform X2||zinc finger CCCH domain-containing protein 22-like isoform X3||zinc finger CCCH domain-containing protein 22-like isoform X4||zinc finger CCCH domain-containing protein 22-like isoform X5||zinc finger CCCH domain-containing protein 22-like isoform X6||zinc finger CCCH doma…	C3H	down
XM_016692425.1	107847865	zinc finger CCCH domain-containing protein 22-like isoform X1||zinc finger CCCH domain-containing protein 22-like isoform X2||zinc finger CCCH domain-containing protein 22-like isoform X3||zinc finger CCCH domain-containing protein 22-like isoform X4||zinc finger CCCH domain-containing protein 22-like isoform X5||zinc finger CCCH domain-containing protein 22-like isoform X6||zinc finger CCCH doma…	C3H	down
XM_016692423.1	107847865	zinc finger CCCH domain-containing protein 22-like isoform X1||zinc finger CCCH domain-containing protein 22-like isoform X2||zinc finger CCCH domain-containing protein 22-like isoform X3||zinc finger CCCH domain-containing protein 22-like isoform X4||zinc finger CCCH domain-containing protein 22-like isoform X5||zinc finger CCCH domain-containing protein 22-like isoform X6||zinc finger CCCH doma…	C3H	down
XM_016692424.1	107847865	zinc finger CCCH domain-containing protein 22-like isoform X1||zinc finger CCCH domain-containing protein 22-like isoform X2||zinc finger CCCH domain-containing protein 22-like isoform X3||zinc finger CCCH domain-containing protein 22-like isoform X4||zinc finger CCCH domain-containing protein 22-like isoform X5||zinc finger CCCH domain-containing protein 22-like isoform X6||zinc finger CCCH doma…	C3H	down
XM_016692428.1	107847865	zinc finger CCCH domain-containing protein 22-like isoform X1||zinc finger CCCH domain-containing protein 22-like isoform X2||zinc finger CCCH domain-containing protein 22-like isoform X3||zinc finger CCCH domain-containing protein 22-like isoform X4||zinc finger CCCH domain-containing protein 22-like isoform X5||zinc finger CCCH domain-containing protein 22-like isoform X6||zinc finger CCCH doma…	C3H	down
XM_016684900.1	107840944	zinc finger CCCH domain-containing protein 20	C3H	down
XM_016702171.1	107857242	uncharacterized LOC107857242||uncharacterized protein LOC107857242	mTERF	up	25
XM_016713423.1	107867262	uncharacterized LOC107867262||uncharacterized protein LOC107867262	mTERF	up
XM_016693095.1	107848344	uncharacterized LOC107848344||uncharacterized protein LOC107848344	mTERF	up
XM_016684263.1	107840405	uncharacterized LOC107840405||uncharacterized protein LOC107840405	mTERF	up
XM_016717444.1	107870794	uncharacterized LOC107870794%2C transcript variant X1||uncharacterized LOC107870794%2C transcript variant X2||uncharacterized LOC107870794%2C transcript variant X3||uncharacterized protein LOC107870794	mTERF	up
XM_016717443.1	107870794	uncharacterized LOC107870794%2C transcript variant X1||uncharacterized LOC107870794%2C transcript variant X2||uncharacterized LOC107870794%2C transcript variant X3||uncharacterized protein LOC107870794	mTERF	up
XM_016717445.1	107870794	uncharacterized LOC107870794%2C transcript variant X1||uncharacterized LOC107870794%2C transcript variant X2||uncharacterized LOC107870794%2C transcript variant X3||uncharacterized protein LOC107870794	mTERF	up
XM_016708743.1	107863005	uncharacterized LOC107863005%2C transcript variant X1||uncharacterized LOC107863005%2C transcript variant X2||uncharacterized protein LOC107863005	mTERF	up
XM_016708745.1	107863005	uncharacterized LOC107863005%2C transcript variant X1||uncharacterized LOC107863005%2C transcript variant X2||uncharacterized protein LOC107863005	mTERF	up
XM_016706217.1	107860747	uncharacterized LOC107860747||uncharacterized protein LOC107860747	mTERF	up
XM_016713893.1	107867588	uncharacterized LOC107867588||uncharacterized protein LOC107867588	mTERF	up
XM_016691880.1	107847551	uncharacterized LOC107847551%2C transcript variant X1||uncharacterized LOC107847551%2C transcript variant X10||uncharacterized LOC107847551%2C transcript variant X11||uncharacterized LOC107847551%2C transcript variant X12||uncharacterized LOC107847551%2C transcript variant X13||uncharacterized LOC107847551%2C transcript variant X14||uncharacterized LOC107847551%2C transcript variant X2||uncharact…	mTERF	up
XM_016691868.1	107847551	uncharacterized LOC107847551%2C transcript variant X1||uncharacterized LOC107847551%2C transcript variant X10||uncharacterized LOC107847551%2C transcript variant X11||uncharacterized LOC107847551%2C transcript variant X12||uncharacterized LOC107847551%2C transcript variant X13||uncharacterized LOC107847551%2C transcript variant X14||uncharacterized LOC107847551%2C transcript variant X2||uncharact…	mTERF	up
XM_016691878.1	107847551	uncharacterized LOC107847551%2C transcript variant X1||uncharacterized LOC107847551%2C transcript variant X10||uncharacterized LOC107847551%2C transcript variant X11||uncharacterized LOC107847551%2C transcript variant X12||uncharacterized LOC107847551%2C transcript variant X13||uncharacterized LOC107847551%2C transcript variant X14||uncharacterized LOC107847551%2C transcript variant X2||uncharact…	mTERF	up
XM_016691876.1	107847551	uncharacterized LOC107847551%2C transcript variant X1||uncharacterized LOC107847551%2C transcript variant X10||uncharacterized LOC107847551%2C transcript variant X11||uncharacterized LOC107847551%2C transcript variant X12||uncharacterized LOC107847551%2C transcript variant X13||uncharacterized LOC107847551%2C transcript variant X14||uncharacterized LOC107847551%2C transcript variant X2||uncharact…	mTERF	up
XM_016691872.1	107847551	uncharacterized LOC107847551%2C transcript variant X1||uncharacterized LOC107847551%2C transcript variant X10||uncharacterized LOC107847551%2C transcript variant X11||uncharacterized LOC107847551%2C transcript variant X12||uncharacterized LOC107847551%2C transcript variant X13||uncharacterized LOC107847551%2C transcript variant X14||uncharacterized LOC107847551%2C transcript variant X2||uncharact…	mTERF	up
XM_016691873.1	107847551	uncharacterized LOC107847551%2C transcript variant X1||uncharacterized LOC107847551%2C transcript variant X10||uncharacterized LOC107847551%2C transcript variant X11||uncharacterized LOC107847551%2C transcript variant X12||uncharacterized LOC107847551%2C transcript variant X13||uncharacterized LOC107847551%2C transcript variant X14||uncharacterized LOC107847551%2C transcript variant X2||uncharact…	mTERF	up
XM_016691881.1	107847551	uncharacterized LOC107847551%2C transcript variant X1||uncharacterized LOC107847551%2C transcript variant X10||uncharacterized LOC107847551%2C transcript variant X11||uncharacterized LOC107847551%2C transcript variant X12||uncharacterized LOC107847551%2C transcript variant X13||uncharacterized LOC107847551%2C transcript variant X14||uncharacterized LOC107847551%2C transcript variant X2||uncharact…	mTERF	up
XM_016691875.1	107847551	uncharacterized LOC107847551%2C transcript variant X1||uncharacterized LOC107847551%2C transcript variant X10||uncharacterized LOC107847551%2C transcript variant X11||uncharacterized LOC107847551%2C transcript variant X12||uncharacterized LOC107847551%2C transcript variant X13||uncharacterized LOC107847551%2C transcript variant X14||uncharacterized LOC107847551%2C transcript variant X2||uncharact…	mTERF	up
XM_016691867.1	107847551	uncharacterized LOC107847551%2C transcript variant X1||uncharacterized LOC107847551%2C transcript variant X10||uncharacterized LOC107847551%2C transcript variant X11||uncharacterized LOC107847551%2C transcript variant X12||uncharacterized LOC107847551%2C transcript variant X13||uncharacterized LOC107847551%2C transcript variant X14||uncharacterized LOC107847551%2C transcript variant X2||uncharact…	mTERF	up
XM_016691871.1	107847551	uncharacterized LOC107847551%2C transcript variant X1||uncharacterized LOC107847551%2C transcript variant X10||uncharacterized LOC107847551%2C transcript variant X11||uncharacterized LOC107847551%2C transcript variant X12||uncharacterized LOC107847551%2C transcript variant X13||uncharacterized LOC107847551%2C transcript variant X14||uncharacterized LOC107847551%2C transcript variant X2||uncharact…	mTERF	up
XM_016691869.1	107847551	uncharacterized LOC107847551%2C transcript variant X1||uncharacterized LOC107847551%2C transcript variant X10||uncharacterized LOC107847551%2C transcript variant X11||uncharacterized LOC107847551%2C transcript variant X12||uncharacterized LOC107847551%2C transcript variant X13||uncharacterized LOC107847551%2C transcript variant X14||uncharacterized LOC107847551%2C transcript variant X2||uncharact…	mTERF	up
XM_016691870.1	107847551	uncharacterized LOC107847551%2C transcript variant X1||uncharacterized LOC107847551%2C transcript variant X10||uncharacterized LOC107847551%2C transcript variant X11||uncharacterized LOC107847551%2C transcript variant X12||uncharacterized LOC107847551%2C transcript variant X13||uncharacterized LOC107847551%2C transcript variant X14||uncharacterized LOC107847551%2C transcript variant X2||uncharact…	mTERF	up
XM_016691874.1	107847551	uncharacterized LOC107847551%2C transcript variant X1||uncharacterized LOC107847551%2C transcript variant X10||uncharacterized LOC107847551%2C transcript variant X11||uncharacterized LOC107847551%2C transcript variant X12||uncharacterized LOC107847551%2C transcript variant X13||uncharacterized LOC107847551%2C transcript variant X14||uncharacterized LOC107847551%2C transcript variant X2||uncharact…	mTERF	up
XM_016691877.1	107847551	uncharacterized LOC107847551%2C transcript variant X1||uncharacterized LOC107847551%2C transcript variant X10||uncharacterized LOC107847551%2C transcript variant X11||uncharacterized LOC107847551%2C transcript variant X12||uncharacterized LOC107847551%2C transcript variant X13||uncharacterized LOC107847551%2C transcript variant X14||uncharacterized LOC107847551%2C transcript variant X2||uncharact…	mTERF	up
XM_016687477.1	107843235	probable basic-leucine zipper transcription factor F isoform X1||probable basic-leucine zipper transcription factor F isoform X2||probable basic-leucine zipper transcription factor F isoform X3||probable basic-leucine zipper transcription factor F isoform X4||probable basic-leucine zipper transcription factor F%2C transcript variant X1||probable basic-leucine zipper transcription factor F%2C tran…	bZIP	up	21
XM_016687479.1	107843235	probable basic-leucine zipper transcription factor F isoform X1||probable basic-leucine zipper transcription factor F isoform X2||probable basic-leucine zipper transcription factor F isoform X3||probable basic-leucine zipper transcription factor F isoform X4||probable basic-leucine zipper transcription factor F%2C transcript variant X1||probable basic-leucine zipper transcription factor F%2C tran…	bZIP	up
XM_016687482.1	107843235	probable basic-leucine zipper transcription factor F isoform X1||probable basic-leucine zipper transcription factor F isoform X2||probable basic-leucine zipper transcription factor F isoform X3||probable basic-leucine zipper transcription factor F isoform X4||probable basic-leucine zipper transcription factor F%2C transcript variant X1||probable basic-leucine zipper transcription factor F%2C tran…	bZIP	up
XM_016687480.1	107843235	probable basic-leucine zipper transcription factor F isoform X1||probable basic-leucine zipper transcription factor F isoform X2||probable basic-leucine zipper transcription factor F isoform X3||probable basic-leucine zipper transcription factor F isoform X4||probable basic-leucine zipper transcription factor F%2C transcript variant X1||probable basic-leucine zipper transcription factor F%2C tran…	bZIP	up
XM_016687481.1	107843235	probable basic-leucine zipper transcription factor F isoform X1||probable basic-leucine zipper transcription factor F isoform X2||probable basic-leucine zipper transcription factor F isoform X3||probable basic-leucine zipper transcription factor F isoform X4||probable basic-leucine zipper transcription factor F%2C transcript variant X1||probable basic-leucine zipper transcription factor F%2C tran…	bZIP	up
XM_016687476.1	107843235	probable basic-leucine zipper transcription factor F isoform X1||probable basic-leucine zipper transcription factor F isoform X2||probable basic-leucine zipper transcription factor F isoform X3||probable basic-leucine zipper transcription factor F isoform X4||probable basic-leucine zipper transcription factor F%2C transcript variant X1||probable basic-leucine zipper transcription factor F%2C tran…	bZIP	up
XM_016687478.1	107843235	probable basic-leucine zipper transcription factor F isoform X1||probable basic-leucine zipper transcription factor F isoform X2||probable basic-leucine zipper transcription factor F isoform X3||probable basic-leucine zipper transcription factor F isoform X4||probable basic-leucine zipper transcription factor F%2C transcript variant X1||probable basic-leucine zipper transcription factor F%2C tran…	bZIP	up
XM_016687483.1	107843235	probable basic-leucine zipper transcription factor F isoform X1||probable basic-leucine zipper transcription factor F isoform X2||probable basic-leucine zipper transcription factor F isoform X3||probable basic-leucine zipper transcription factor F isoform X4||probable basic-leucine zipper transcription factor F%2C transcript variant X1||probable basic-leucine zipper transcription factor F%2C tran…	bZIP	up
XM_016682099.1	107838859	transcription factor HY5	bZIP	up
XM_016716630.1	107870190	TGACG-sequence-specific DNA-binding protein TGA-1A||TGACG-sequence-specific DNA-binding protein TGA-1A%2C transcript variant X1||TGACG-sequence-specific DNA-binding protein TGA-1A%2C transcript variant X2||TGACG-sequence-specific DNA-binding protein TGA-1A%2C transcript variant X3	bZIP	up
XR_001674056.1	107870190	TGACG-sequence-specific DNA-binding protein TGA-1A||TGACG-sequence-specific DNA-binding protein TGA-1A%2C transcript variant X1||TGACG-sequence-specific DNA-binding protein TGA-1A%2C transcript variant X2||TGACG-sequence-specific DNA-binding protein TGA-1A%2C transcript variant X3	bZIP	up
XM_016716631.1	107870190	TGACG-sequence-specific DNA-binding protein TGA-1A||TGACG-sequence-specific DNA-binding protein TGA-1A%2C transcript variant X1||TGACG-sequence-specific DNA-binding protein TGA-1A%2C transcript variant X2||TGACG-sequence-specific DNA-binding protein TGA-1A%2C transcript variant X3	bZIP	up
XM_016682261.1	107838961	LOW QUALITY PROTEIN: light-inducible protein CPRF2-like||light-inducible protein CPRF2-like	bZIP	down
XM_016684286.1	107840429	bZIP transcription factor 53-like	bZIP	down
XM_016712973.1	107866925	transcription factor VIP1-like||transcription factor VIP1-like%2C transcript variant X1||transcription factor VIP1-like%2C transcript variant X2||transcription factor VIP1-like%2C transcript variant X3	bZIP	down
XM_016712971.1	107866925	transcription factor VIP1-like||transcription factor VIP1-like%2C transcript variant X1||transcription factor VIP1-like%2C transcript variant X2||transcription factor VIP1-like%2C transcript variant X3	bZIP	down
XM_016712972.1	107866925	transcription factor VIP1-like||transcription factor VIP1-like%2C transcript variant X1||transcription factor VIP1-like%2C transcript variant X2||transcription factor VIP1-like%2C transcript variant X3	bZIP	down
XM_016713993.1	107867653	G-box-binding factor 4-like isoform X1||G-box-binding factor 4-like isoform X2||G-box-binding factor 4-like%2C transcript variant X1||G-box-binding factor 4-like%2C transcript variant X2	bZIP	down
XM_016713992.1	107867653	G-box-binding factor 4-like isoform X1||G-box-binding factor 4-like isoform X2||G-box-binding factor 4-like%2C transcript variant X1||G-box-binding factor 4-like%2C transcript variant X2	bZIP	down
XM_016688167.1	107843777	TGACG-sequence-specific DNA-binding protein TGA-2.1	bZIP	down
XM_016697805.1	107852760	basic leucine zipper 43-like	bZIP	down
XM_016724562.1	107877814	protein CHLOROPLAST IMPORT APPARATUS 2-like isoform X1||protein CHLOROPLAST IMPORT APPARATUS 2-like isoform X2||protein CHLOROPLAST IMPORT APPARATUS 2-like isoform X3||protein CHLOROPLAST IMPORT APPARATUS 2-like isoform X4||protein CHLOROPLAST IMPORT APPARATUS 2-like%2C transcript variant X1||protein CHLOROPLAST IMPORT APPARATUS 2-like%2C transcript variant X2||protein CHLOROPLAST IMPORT APPARATU…	Orphans	up	20
XM_016724563.1	107877814	protein CHLOROPLAST IMPORT APPARATUS 2-like isoform X1||protein CHLOROPLAST IMPORT APPARATUS 2-like isoform X2||protein CHLOROPLAST IMPORT APPARATUS 2-like isoform X3||protein CHLOROPLAST IMPORT APPARATUS 2-like isoform X4||protein CHLOROPLAST IMPORT APPARATUS 2-like%2C transcript variant X1||protein CHLOROPLAST IMPORT APPARATUS 2-like%2C transcript variant X2||protein CHLOROPLAST IMPORT APPARATU…	Orphans	up
XM_016724564.1	107877814	protein CHLOROPLAST IMPORT APPARATUS 2-like isoform X1||protein CHLOROPLAST IMPORT APPARATUS 2-like isoform X2||protein CHLOROPLAST IMPORT APPARATUS 2-like isoform X3||protein CHLOROPLAST IMPORT APPARATUS 2-like isoform X4||protein CHLOROPLAST IMPORT APPARATUS 2-like%2C transcript variant X1||protein CHLOROPLAST IMPORT APPARATUS 2-like%2C transcript variant X2||protein CHLOROPLAST IMPORT APPARATU…	Orphans	up
XR_001673173.1	107867402	uncharacterized LOC107867402%2C transcript variant X1||uncharacterized LOC107867402%2C transcript variant X2||uncharacterized LOC107867402%2C transcript variant X3||uncharacterized LOC107867402%2C transcript variant X4||uncharacterized LOC107867402%2C transcript variant X5||uncharacterized LOC107867402%2C transcript variant X6||uncharacterized LOC107867402%2C transcript variant X7||uncharacterize…	Orphans	up
XR_001673172.1	107867402	uncharacterized LOC107867402%2C transcript variant X1||uncharacterized LOC107867402%2C transcript variant X2||uncharacterized LOC107867402%2C transcript variant X3||uncharacterized LOC107867402%2C transcript variant X4||uncharacterized LOC107867402%2C transcript variant X5||uncharacterized LOC107867402%2C transcript variant X6||uncharacterized LOC107867402%2C transcript variant X7||uncharacterize…	Orphans	up
XM_016725607.1	107878568	B-box zinc finger protein 22	Orphans	up
XM_016725230.1	107878295	uncharacterized protein LOC107878295 isoform X1||zinc finger protein CONSTANS-like isoform X2||zinc finger protein CONSTANS-like%2C transcript variant X1||zinc finger protein CONSTANS-like%2C transcript variant X2	Orphans	up
XM_016725231.1	107878295	uncharacterized protein LOC107878295 isoform X1||zinc finger protein CONSTANS-like isoform X2||zinc finger protein CONSTANS-like%2C transcript variant X1||zinc finger protein CONSTANS-like%2C transcript variant X2	Orphans	up
XM_016706164.1	107860708	protein CHLOROPLAST IMPORT APPARATUS 2	Orphans	up
XM_016705057.1	107859906	B-box zinc finger protein 19-like isoform X1||B-box zinc finger protein 19-like isoform X2||B-box zinc finger protein 19-like%2C transcript variant X1||B-box zinc finger protein 19-like%2C transcript variant X2	Orphans	up
XM_016710217.1	107863984	zinc finger protein CONSTANS-LIKE 13	Orphans	up
XM_016722599.1	107875764	B-box zinc finger protein 24-like	Orphans	up
XM_016705981.1	107860584	paired amphipathic helix protein Sin3-like 1 isoform X1||paired amphipathic helix protein Sin3-like 1 isoform X2||paired amphipathic helix protein Sin3-like 2 isoform X3||paired amphipathic helix protein Sin3-like 2 isoform X4||paired amphipathic helix protein Sin3-like 2%2C transcript variant X1||paired amphipathic helix protein Sin3-like 2%2C transcript variant X2||paired amphipathic helix prot…	Orphans	down
XM_016705979.1	107860584	paired amphipathic helix protein Sin3-like 1 isoform X1||paired amphipathic helix protein Sin3-like 1 isoform X2||paired amphipathic helix protein Sin3-like 2 isoform X3||paired amphipathic helix protein Sin3-like 2 isoform X4||paired amphipathic helix protein Sin3-like 2%2C transcript variant X1||paired amphipathic helix protein Sin3-like 2%2C transcript variant X2||paired amphipathic helix prot…	Orphans	down
XM_016705982.1	107860584	paired amphipathic helix protein Sin3-like 1 isoform X1||paired amphipathic helix protein Sin3-like 1 isoform X2||paired amphipathic helix protein Sin3-like 2 isoform X3||paired amphipathic helix protein Sin3-like 2 isoform X4||paired amphipathic helix protein Sin3-like 2%2C transcript variant X1||paired amphipathic helix protein Sin3-like 2%2C transcript variant X2||paired amphipathic helix prot…	Orphans	down
XM_016705980.1	107860584	paired amphipathic helix protein Sin3-like 1 isoform X1||paired amphipathic helix protein Sin3-like 1 isoform X2||paired amphipathic helix protein Sin3-like 2 isoform X3||paired amphipathic helix protein Sin3-like 2 isoform X4||paired amphipathic helix protein Sin3-like 2%2C transcript variant X1||paired amphipathic helix protein Sin3-like 2%2C transcript variant X2||paired amphipathic helix prot…	Orphans	down
XM_016705983.1	107860584	paired amphipathic helix protein Sin3-like 1 isoform X1||paired amphipathic helix protein Sin3-like 1 isoform X2||paired amphipathic helix protein Sin3-like 2 isoform X3||paired amphipathic helix protein Sin3-like 2 isoform X4||paired amphipathic helix protein Sin3-like 2%2C transcript variant X1||paired amphipathic helix protein Sin3-like 2%2C transcript variant X2||paired amphipathic helix prot…	Orphans	down
XM_016696615.1	107851551	B-box zinc finger protein 20-like	Orphans	down
XM_016683274.1	107839684	histidine kinase CKI1	Orphans	down
XM_016685612.1	107841767	B-box zinc finger protein 22-like	Orphans	down
XM_016712073.1	107865880	transcription factor BEE 3-like	bHLH	up	19
XM_016721293.1	107874518	LOW QUALITY PROTEIN: transcription factor PIF1-like||transcription factor PIF1-like	bHLH	up
XM_016686646.1	107842687	basic helix-loop-helix protein A isoform X1||basic helix-loop-helix protein A isoform X2||basic helix-loop-helix protein A isoform X3||truncated basic helix-loop-helix protein A isoform X4||truncated basic helix-loop-helix protein A%2C transcript variant X1||truncated basic helix-loop-helix protein A%2C transcript variant X2||truncated basic helix-loop-helix protein A%2C transcript variant X3||tr…	bHLH	up
XM_016686644.1	107842687	basic helix-loop-helix protein A isoform X1||basic helix-loop-helix protein A isoform X2||basic helix-loop-helix protein A isoform X3||truncated basic helix-loop-helix protein A isoform X4||truncated basic helix-loop-helix protein A%2C transcript variant X1||truncated basic helix-loop-helix protein A%2C transcript variant X2||truncated basic helix-loop-helix protein A%2C transcript variant X3||tr…	bHLH	up
XM_016686645.1	107842687	basic helix-loop-helix protein A isoform X1||basic helix-loop-helix protein A isoform X2||basic helix-loop-helix protein A isoform X3||truncated basic helix-loop-helix protein A isoform X4||truncated basic helix-loop-helix protein A%2C transcript variant X1||truncated basic helix-loop-helix protein A%2C transcript variant X2||truncated basic helix-loop-helix protein A%2C transcript variant X3||tr…	bHLH	up
XM_016686643.1	107842687	basic helix-loop-helix protein A isoform X1||basic helix-loop-helix protein A isoform X2||basic helix-loop-helix protein A isoform X3||truncated basic helix-loop-helix protein A isoform X4||truncated basic helix-loop-helix protein A%2C transcript variant X1||truncated basic helix-loop-helix protein A%2C transcript variant X2||truncated basic helix-loop-helix protein A%2C transcript variant X3||tr…	bHLH	up
XM_016717450.1	107870799	transcription factor bHLH71-like	bHLH	up
XM_016711673.1	107865400	transcription factor EGL1	bHLH	up
XM_016710751.1	107864400	transcription factor bHLH78-like isoform X1||transcription factor bHLH78-like isoform X2||transcription factor bHLH78-like%2C transcript variant X1||transcription factor bHLH78-like%2C transcript variant X2	bHLH	down
XM_016710750.1	107864400	transcription factor bHLH78-like isoform X1||transcription factor bHLH78-like isoform X2||transcription factor bHLH78-like%2C transcript variant X1||transcription factor bHLH78-like%2C transcript variant X2	bHLH	down
XM_016712692.1	107866727	transcription factor bHLH35-like||transcription factor bHLH35-like%2C transcript variant X1||transcription factor bHLH35-like%2C transcript variant X2||transcription factor bHLH35-like%2C transcript variant X3	bHLH	down
XM_016712685.1	107866727	transcription factor bHLH35-like||transcription factor bHLH35-like%2C transcript variant X1||transcription factor bHLH35-like%2C transcript variant X2||transcription factor bHLH35-like%2C transcript variant X3	bHLH	down
XM_016712700.1	107866727	transcription factor bHLH35-like||transcription factor bHLH35-like%2C transcript variant X1||transcription factor bHLH35-like%2C transcript variant X2||transcription factor bHLH35-like%2C transcript variant X3	bHLH	down
XM_016700885.1	107855876	transcription factor bHLH81-like||transcription factor bHLH81-like%2C transcript variant X1||transcription factor bHLH81-like%2C transcript variant X2	bHLH	down
XM_016691523.1	107847329	transcription factor BIM2-like	bHLH	down
XM_016709422.1	107863490	transcription factor bHLH51	bHLH	down
XM_016685662.1	107841814	transcription factor bHLH53-like	bHLH	down
XM_016689416.1	107845163	transcription factor ORG2-like	bHLH	down
XM_016688623.1	107844131	uncharacterized LOC107844131||uncharacterized protein LOC107844131	bHLH	down
XM_016688250.1	107843848	agamous-like MADS-box protein AGL18	MADS	up	15
XM_016712982.1	107866934	floral homeotic protein PMADS 1	MADS	up
XM_016697025.1	107851982	uncharacterized LOC107851982%2C transcript variant X1||uncharacterized LOC107851982%2C transcript variant X2||uncharacterized protein LOC107851982 isoform X1||uncharacterized protein LOC107851982 isoform X2	MADS	up
XM_016697026.1	107851982	uncharacterized LOC107851982%2C transcript variant X1||uncharacterized LOC107851982%2C transcript variant X2||uncharacterized protein LOC107851982 isoform X1||uncharacterized protein LOC107851982 isoform X2	MADS	up
XM_016683407.1	107839774	agamous-like MADS-box protein AGL15	MADS	down
XM_016700411.1	107855404	agamous-like MADS-box protein AGL8 homolog isoform X1||agamous-like MADS-box protein AGL8 homolog isoform X2||agamous-like MADS-box protein AGL8 homolog%2C transcript variant X1||agamous-like MADS-box protein AGL8 homolog%2C transcript variant X2	MADS	down
XM_016700410.1	107855404	agamous-like MADS-box protein AGL8 homolog isoform X1||agamous-like MADS-box protein AGL8 homolog isoform X2||agamous-like MADS-box protein AGL8 homolog%2C transcript variant X1||agamous-like MADS-box protein AGL8 homolog%2C transcript variant X2	MADS	down
XR_001670538.1	107856365	agamous-like MADS-box protein AGL103 isoform X1||agamous-like MADS-box protein AGL103 isoform X2||agamous-like MADS-box protein AGL82 isoform X3||agamous-like MADS-box protein AGL82%2C transcript variant X1||agamous-like MADS-box protein AGL82%2C transcript variant X2||agamous-like MADS-box protein AGL82%2C transcript variant X3||agamous-like MADS-box protein AGL82%2C transcript variant X4||agamo…	MADS	down
XM_016701383.1	107856365	agamous-like MADS-box protein AGL103 isoform X1||agamous-like MADS-box protein AGL103 isoform X2||agamous-like MADS-box protein AGL82 isoform X3||agamous-like MADS-box protein AGL82%2C transcript variant X1||agamous-like MADS-box protein AGL82%2C transcript variant X2||agamous-like MADS-box protein AGL82%2C transcript variant X3||agamous-like MADS-box protein AGL82%2C transcript variant X4||agamo…	MADS	down
XM_016701385.1	107856365	agamous-like MADS-box protein AGL103 isoform X1||agamous-like MADS-box protein AGL103 isoform X2||agamous-like MADS-box protein AGL82 isoform X3||agamous-like MADS-box protein AGL82%2C transcript variant X1||agamous-like MADS-box protein AGL82%2C transcript variant X2||agamous-like MADS-box protein AGL82%2C transcript variant X3||agamous-like MADS-box protein AGL82%2C transcript variant X4||agamo…	MADS	down
XM_016701386.1	107856365	agamous-like MADS-box protein AGL103 isoform X1||agamous-like MADS-box protein AGL103 isoform X2||agamous-like MADS-box protein AGL82 isoform X3||agamous-like MADS-box protein AGL82%2C transcript variant X1||agamous-like MADS-box protein AGL82%2C transcript variant X2||agamous-like MADS-box protein AGL82%2C transcript variant X3||agamous-like MADS-box protein AGL82%2C transcript variant X4||agamo…	MADS	down
XR_001670539.1	107856365	agamous-like MADS-box protein AGL103 isoform X1||agamous-like MADS-box protein AGL103 isoform X2||agamous-like MADS-box protein AGL82 isoform X3||agamous-like MADS-box protein AGL82%2C transcript variant X1||agamous-like MADS-box protein AGL82%2C transcript variant X2||agamous-like MADS-box protein AGL82%2C transcript variant X3||agamous-like MADS-box protein AGL82%2C transcript variant X4||agamo…	MADS	down
XM_016683891.1	107840145	MADS-box transcription factor 23-like isoform X1||MADS-box transcription factor 23-like isoform X2||MADS-box transcription factor 23-like isoform X3||MADS-box transcription factor 23-like%2C transcript variant X1||MADS-box transcription factor 23-like%2C transcript variant X2||MADS-box transcription factor 23-like%2C transcript variant X3	MADS	down
XM_016683890.1	107840145	MADS-box transcription factor 23-like isoform X1||MADS-box transcription factor 23-like isoform X2||MADS-box transcription factor 23-like isoform X3||MADS-box transcription factor 23-like%2C transcript variant X1||MADS-box transcription factor 23-like%2C transcript variant X2||MADS-box transcription factor 23-like%2C transcript variant X3	MADS	down
XM_016683892.1	107840145	MADS-box transcription factor 23-like isoform X1||MADS-box transcription factor 23-like isoform X2||MADS-box transcription factor 23-like isoform X3||MADS-box transcription factor 23-like%2C transcript variant X1||MADS-box transcription factor 23-like%2C transcript variant X2||MADS-box transcription factor 23-like%2C transcript variant X3	MADS	down
XM_016699666.1	107854636	B3 domain-containing protein REM9-like	ABI3VP1	down	13
XM_016722495.1	107875687	B3 domain-containing protein At3g06220-like	ABI3VP1	down
XM_016690416.1	107845911	B3 domain-containing protein Os07g0679700-like isoform X3||B3 domain-containing transcription repressor VAL2-like isoform X1||B3 domain-containing transcription repressor VAL2-like isoform X2||B3 domain-containing transcription repressor VAL2-like%2C transcript variant X1||B3 domain-containing transcription repressor VAL2-like%2C transcript variant X2||B3 domain-containing transcription repressor…	ABI3VP1	down
XM_016690418.1	107845911	B3 domain-containing protein Os07g0679700-like isoform X3||B3 domain-containing transcription repressor VAL2-like isoform X1||B3 domain-containing transcription repressor VAL2-like isoform X2||B3 domain-containing transcription repressor VAL2-like%2C transcript variant X1||B3 domain-containing transcription repressor VAL2-like%2C transcript variant X2||B3 domain-containing transcription repressor…	ABI3VP1	down
XM_016690417.1	107845911	B3 domain-containing protein Os07g0679700-like isoform X3||B3 domain-containing transcription repressor VAL2-like isoform X1||B3 domain-containing transcription repressor VAL2-like isoform X2||B3 domain-containing transcription repressor VAL2-like%2C transcript variant X1||B3 domain-containing transcription repressor VAL2-like%2C transcript variant X2||B3 domain-containing transcription repressor…	ABI3VP1	down
XM_016704481.1	107859456	B3 domain-containing protein Os07g0563300 isoform X3||B3 domain-containing transcription repressor VAL2 isoform X1||B3 domain-containing transcription repressor VAL2 isoform X2||B3 domain-containing transcription repressor VAL2%2C transcript variant X1||B3 domain-containing transcription repressor VAL2%2C transcript variant X2||B3 domain-containing transcription repressor VAL2%2C transcript varia…	ABI3VP1	down
XM_016704482.1	107859456	B3 domain-containing protein Os07g0563300 isoform X3||B3 domain-containing transcription repressor VAL2 isoform X1||B3 domain-containing transcription repressor VAL2 isoform X2||B3 domain-containing transcription repressor VAL2%2C transcript variant X1||B3 domain-containing transcription repressor VAL2%2C transcript variant X2||B3 domain-containing transcription repressor VAL2%2C transcript varia…	ABI3VP1	down
XM_016704483.1	107859456	B3 domain-containing protein Os07g0563300 isoform X3||B3 domain-containing transcription repressor VAL2 isoform X1||B3 domain-containing transcription repressor VAL2 isoform X2||B3 domain-containing transcription repressor VAL2%2C transcript variant X1||B3 domain-containing transcription repressor VAL2%2C transcript variant X2||B3 domain-containing transcription repressor VAL2%2C transcript varia…	ABI3VP1	down
XM_016709256.1	107863374	B3 domain-containing protein Os01g0905400-like||B3 domain-containing protein Os01g0905400-like%2C transcript variant X1||B3 domain-containing protein Os01g0905400-like%2C transcript variant X2	ABI3VP1	down
XM_016709255.1	107863374	B3 domain-containing protein Os01g0905400-like||B3 domain-containing protein Os01g0905400-like%2C transcript variant X1||B3 domain-containing protein Os01g0905400-like%2C transcript variant X2	ABI3VP1	down
XM_016684104.1	107840282	B3 domain-containing protein At3g19184-like	ABI3VP1	down
XM_016713264.1	107867144	B3 domain-containing protein At5g42700-like	ABI3VP1	down
TCONS_00052022	XLOC_029920	-	ABI3VP1	down
XM_016707204.1	107861833	homeobox-leucine zipper protein GLABRA 2	HB	up	12
XM_016719610.1	107872935	homeobox-leucine zipper protein HAT4	HB	up
XM_016682138.1	107838892	homeobox protein ATH1 isoform X1||homeobox protein ATH1 isoform X2||homeobox protein ATH1%2C transcript variant X1||homeobox protein ATH1%2C transcript variant X2	HB	up
XM_016682139.1	107838892	homeobox protein ATH1 isoform X1||homeobox protein ATH1 isoform X2||homeobox protein ATH1%2C transcript variant X1||homeobox protein ATH1%2C transcript variant X2	HB	up
XM_016699204.1	107854200	BEL1-like homeodomain protein 9	HB	up
XM_016682235.1	107838944	protein OVEREXPRESSOR OF CATIONIC PEROXIDASE 3	HB	up
XM_016691645.1	107847421	homeobox-leucine zipper protein REVOLUTA	HB	down
XM_016692041.1	107847651	BEL1-like homeodomain protein 1||LOW QUALITY PROTEIN: BEL1-like homeodomain protein 1	HB	down
XM_016695663.1	107850867	homeobox-leucine zipper protein ATHB-6-like	HB	down
XM_016704683.1	107859627	homeobox protein knotted-1-like LET6 isoform X1||homeobox protein knotted-1-like LET6 isoform X2||homeobox protein knotted-1-like LET6%2C transcript variant X1||homeobox protein knotted-1-like LET6%2C transcript variant X2	HB	down
XM_016704682.1	107859627	homeobox protein knotted-1-like LET6 isoform X1||homeobox protein knotted-1-like LET6 isoform X2||homeobox protein knotted-1-like LET6%2C transcript variant X1||homeobox protein knotted-1-like LET6%2C transcript variant X2	HB	down
XM_016686014.1	107842259	homeobox-leucine zipper protein ATHB-22	HB	down
XM_016712777.1	107866790	protein NLP5||protein NLP5%2C transcript variant X1||protein NLP5%2C transcript variant X2||protein NLP5%2C transcript variant X3||protein NLP5%2C transcript variant X4||protein NLP5%2C transcript variant X5||protein NLP5%2C transcript variant X6||protein NLP5%2C transcript variant X7||protein NLP5%2C transcript variant X8	RWP-RK	up	11
XM_016712775.1	107866790	protein NLP5||protein NLP5%2C transcript variant X1||protein NLP5%2C transcript variant X2||protein NLP5%2C transcript variant X3||protein NLP5%2C transcript variant X4||protein NLP5%2C transcript variant X5||protein NLP5%2C transcript variant X6||protein NLP5%2C transcript variant X7||protein NLP5%2C transcript variant X8	RWP-RK	up
XM_016712779.1	107866790	protein NLP5||protein NLP5%2C transcript variant X1||protein NLP5%2C transcript variant X2||protein NLP5%2C transcript variant X3||protein NLP5%2C transcript variant X4||protein NLP5%2C transcript variant X5||protein NLP5%2C transcript variant X6||protein NLP5%2C transcript variant X7||protein NLP5%2C transcript variant X8	RWP-RK	up
XM_016712776.1	107866790	protein NLP5||protein NLP5%2C transcript variant X1||protein NLP5%2C transcript variant X2||protein NLP5%2C transcript variant X3||protein NLP5%2C transcript variant X4||protein NLP5%2C transcript variant X5||protein NLP5%2C transcript variant X6||protein NLP5%2C transcript variant X7||protein NLP5%2C transcript variant X8	RWP-RK	up
XM_016712772.1	107866790	protein NLP5||protein NLP5%2C transcript variant X1||protein NLP5%2C transcript variant X2||protein NLP5%2C transcript variant X3||protein NLP5%2C transcript variant X4||protein NLP5%2C transcript variant X5||protein NLP5%2C transcript variant X6||protein NLP5%2C transcript variant X7||protein NLP5%2C transcript variant X8	RWP-RK	up
XM_016712774.1	107866790	protein NLP5||protein NLP5%2C transcript variant X1||protein NLP5%2C transcript variant X2||protein NLP5%2C transcript variant X3||protein NLP5%2C transcript variant X4||protein NLP5%2C transcript variant X5||protein NLP5%2C transcript variant X6||protein NLP5%2C transcript variant X7||protein NLP5%2C transcript variant X8	RWP-RK	up
XM_016712778.1	107866790	protein NLP5||protein NLP5%2C transcript variant X1||protein NLP5%2C transcript variant X2||protein NLP5%2C transcript variant X3||protein NLP5%2C transcript variant X4||protein NLP5%2C transcript variant X5||protein NLP5%2C transcript variant X6||protein NLP5%2C transcript variant X7||protein NLP5%2C transcript variant X8	RWP-RK	up
XM_016712773.1	107866790	protein NLP5||protein NLP5%2C transcript variant X1||protein NLP5%2C transcript variant X2||protein NLP5%2C transcript variant X3||protein NLP5%2C transcript variant X4||protein NLP5%2C transcript variant X5||protein NLP5%2C transcript variant X6||protein NLP5%2C transcript variant X7||protein NLP5%2C transcript variant X8	RWP-RK	up
XM_016710228.1	107863992	protein NLP6-like	RWP-RK	up
XM_016713984.1	107867650	protein NLP6-like	RWP-RK	down
XM_016713985.1	107867651	protein NLP6-like	RWP-RK	down
XM_016697632.1	107852603	protein CHROMATIN REMODELING 8 isoform X1||protein CHROMATIN REMODELING 8 isoform X2||protein CHROMATIN REMODELING 8%2C transcript variant X1||protein CHROMATIN REMODELING 8%2C transcript variant X2||protein CHROMATIN REMODELING 8%2C transcript variant X3	SNF2	up	10
XM_016697634.1	107852603	protein CHROMATIN REMODELING 8 isoform X1||protein CHROMATIN REMODELING 8 isoform X2||protein CHROMATIN REMODELING 8%2C transcript variant X1||protein CHROMATIN REMODELING 8%2C transcript variant X2||protein CHROMATIN REMODELING 8%2C transcript variant X3	SNF2	up
XM_016697633.1	107852603	protein CHROMATIN REMODELING 8 isoform X1||protein CHROMATIN REMODELING 8 isoform X2||protein CHROMATIN REMODELING 8%2C transcript variant X1||protein CHROMATIN REMODELING 8%2C transcript variant X2||protein CHROMATIN REMODELING 8%2C transcript variant X3	SNF2	up
XM_016719906.1	107873159	helicase protein MOM1-like isoform X1||helicase protein MOM1-like isoform X2||helicase protein MOM1-like isoform X3||helicase protein MOM1-like isoform X4||helicase protein MOM1-like isoform X5||helicase protein MOM1-like%2C transcript variant X1||helicase protein MOM1-like%2C transcript variant X2||helicase protein MOM1-like%2C transcript variant X3||helicase protein MOM1-like%2C transcript vari…	SNF2	down
XM_016719904.1	107873159	helicase protein MOM1-like isoform X1||helicase protein MOM1-like isoform X2||helicase protein MOM1-like isoform X3||helicase protein MOM1-like isoform X4||helicase protein MOM1-like isoform X5||helicase protein MOM1-like%2C transcript variant X1||helicase protein MOM1-like%2C transcript variant X2||helicase protein MOM1-like%2C transcript variant X3||helicase protein MOM1-like%2C transcript vari…	SNF2	down
XM_016719902.1	107873159	helicase protein MOM1-like isoform X1||helicase protein MOM1-like isoform X2||helicase protein MOM1-like isoform X3||helicase protein MOM1-like isoform X4||helicase protein MOM1-like isoform X5||helicase protein MOM1-like%2C transcript variant X1||helicase protein MOM1-like%2C transcript variant X2||helicase protein MOM1-like%2C transcript variant X3||helicase protein MOM1-like%2C transcript vari…	SNF2	down
XM_016719905.1	107873159	helicase protein MOM1-like isoform X1||helicase protein MOM1-like isoform X2||helicase protein MOM1-like isoform X3||helicase protein MOM1-like isoform X4||helicase protein MOM1-like isoform X5||helicase protein MOM1-like%2C transcript variant X1||helicase protein MOM1-like%2C transcript variant X2||helicase protein MOM1-like%2C transcript variant X3||helicase protein MOM1-like%2C transcript vari…	SNF2	down
XM_016719903.1	107873159	helicase protein MOM1-like isoform X1||helicase protein MOM1-like isoform X2||helicase protein MOM1-like isoform X3||helicase protein MOM1-like isoform X4||helicase protein MOM1-like isoform X5||helicase protein MOM1-like%2C transcript variant X1||helicase protein MOM1-like%2C transcript variant X2||helicase protein MOM1-like%2C transcript variant X3||helicase protein MOM1-like%2C transcript vari…	SNF2	down
XM_016709787.1	107863708	putative SWI/SNF-related matrix-associated actin-dependent regulator of chromatin subfamily A member 3-like 1	SNF2	down
XM_016709279.1	107863385	LOW QUALITY PROTEIN: SNF2 domain-containing protein CLASSY 4-like||SNF2 domain-containing protein CLASSY 4-like	SNF2	down
XM_016725940.1	107878806	nuclear transcription factor Y subunit B-3-like||nuclear transcription factor Y subunit B-3-like%2C transcript variant X1||nuclear transcription factor Y subunit B-3-like%2C transcript variant X2||nuclear transcription factor Y subunit B-3-like%2C transcript variant X3||nuclear transcription factor Y subunit B-3-like%2C transcript variant X4	CCAAT	up	9
XM_016725943.1	107878806	nuclear transcription factor Y subunit B-3-like||nuclear transcription factor Y subunit B-3-like%2C transcript variant X1||nuclear transcription factor Y subunit B-3-like%2C transcript variant X2||nuclear transcription factor Y subunit B-3-like%2C transcript variant X3||nuclear transcription factor Y subunit B-3-like%2C transcript variant X4	CCAAT	up
XM_016725941.1	107878806	nuclear transcription factor Y subunit B-3-like||nuclear transcription factor Y subunit B-3-like%2C transcript variant X1||nuclear transcription factor Y subunit B-3-like%2C transcript variant X2||nuclear transcription factor Y subunit B-3-like%2C transcript variant X3||nuclear transcription factor Y subunit B-3-like%2C transcript variant X4	CCAAT	up
XM_016725942.1	107878806	nuclear transcription factor Y subunit B-3-like||nuclear transcription factor Y subunit B-3-like%2C transcript variant X1||nuclear transcription factor Y subunit B-3-like%2C transcript variant X2||nuclear transcription factor Y subunit B-3-like%2C transcript variant X3||nuclear transcription factor Y subunit B-3-like%2C transcript variant X4	CCAAT	up
XM_016687467.1	107843225	transcription initiation factor TFIID subunit 12	CCAAT	down
XM_016682821.1	107839370	dr1-associated corepressor-like	CCAAT	down
XM_016723057.1	107876068	transcription initiation factor TFIID subunit 12b-like isoform X1||transcription initiation factor TFIID subunit 12b-like%2C transcript variant X1||transcription initiation factor TFIID subunit 12b-like%2C transcript variant X2||transcription initiation factor TFIID subunit 12b-like%2C transcript variant X3||transcription initiation factor TFIID subunit 12b-like%2C transcript variant X4||transcri…	CCAAT	down
XM_016719815.1	107873090	transcriptional regulator ATRX homolog	CCAAT	down
XM_016688354.1	107843923	nuclear transcription factor Y subunit A-7-like	CCAAT	down
XM_016722770.1	107875889	uncharacterized LOC107875889||uncharacterized protein LOC107875889	FHA	up	9
XM_016705616.1	107860302	zeaxanthin epoxidase%2C chloroplastic	FHA	up
XM_016705077.1	107859918	uncharacterized LOC107859918%2C transcript variant X1||uncharacterized LOC107859918%2C transcript variant X2||uncharacterized LOC107859918%2C transcript variant X3||uncharacterized LOC107859918%2C transcript variant X4||uncharacterized protein LOC107859918 isoform X1||uncharacterized protein LOC107859918 isoform X2	FHA	down
XM_016705075.1	107859918	uncharacterized LOC107859918%2C transcript variant X1||uncharacterized LOC107859918%2C transcript variant X2||uncharacterized LOC107859918%2C transcript variant X3||uncharacterized LOC107859918%2C transcript variant X4||uncharacterized protein LOC107859918 isoform X1||uncharacterized protein LOC107859918 isoform X2	FHA	down
XM_016705078.1	107859918	uncharacterized LOC107859918%2C transcript variant X1||uncharacterized LOC107859918%2C transcript variant X2||uncharacterized LOC107859918%2C transcript variant X3||uncharacterized LOC107859918%2C transcript variant X4||uncharacterized protein LOC107859918 isoform X1||uncharacterized protein LOC107859918 isoform X2	FHA	down
XM_016705076.1	107859918	uncharacterized LOC107859918%2C transcript variant X1||uncharacterized LOC107859918%2C transcript variant X2||uncharacterized LOC107859918%2C transcript variant X3||uncharacterized LOC107859918%2C transcript variant X4||uncharacterized protein LOC107859918 isoform X1||uncharacterized protein LOC107859918 isoform X2	FHA	down
XM_016714092.1	107867713	FHA domain-containing protein At4g14490-like||FHA domain-containing protein At4g14490-like%2C transcript variant X1||FHA domain-containing protein At4g14490-like%2C transcript variant X2||FHA domain-containing protein At4g14490-like%2C transcript variant X3	FHA	down
XM_016714082.1	107867713	FHA domain-containing protein At4g14490-like||FHA domain-containing protein At4g14490-like%2C transcript variant X1||FHA domain-containing protein At4g14490-like%2C transcript variant X2||FHA domain-containing protein At4g14490-like%2C transcript variant X3	FHA	down
XM_016714102.1	107867713	FHA domain-containing protein At4g14490-like||FHA domain-containing protein At4g14490-like%2C transcript variant X1||FHA domain-containing protein At4g14490-like%2C transcript variant X2||FHA domain-containing protein At4g14490-like%2C transcript variant X3	FHA	down
XM_016686034.1	107842278	NAC domain-containing protein 90-like	NAC	up	9
XM_016686297.1	107842449	NAC domain-containing protein 72-like	NAC	up
XM_016725774.1	107878689	NAC transcription factor 56-like	NAC	down
XM_016723638.1	107876783	NAC domain-containing protein 83	NAC	down
XM_016690629.1	107846172	proline-rich extensin-like protein EPR1	NAC	down
XM_016689531.1	107845296	NAC transcription factor 56 isoform X1||NAC transcription factor 56 isoform X2||NAC transcription factor 56%2C transcript variant X1||NAC transcription factor 56%2C transcript variant X2	NAC	down
XM_016689532.1	107845296	NAC transcription factor 56 isoform X1||NAC transcription factor 56 isoform X2||NAC transcription factor 56%2C transcript variant X1||NAC transcription factor 56%2C transcript variant X2	NAC	down
XM_016712218.1	107866035	NAC domain-containing protein 86 isoform X1||NAC domain-containing protein 86 isoform X2||NAC domain-containing protein 86%2C transcript variant X1||NAC domain-containing protein 86%2C transcript variant X2	NAC	down
XM_016712219.1	107866035	NAC domain-containing protein 86 isoform X1||NAC domain-containing protein 86 isoform X2||NAC domain-containing protein 86%2C transcript variant X1||NAC domain-containing protein 86%2C transcript variant X2	NAC	down
XM_016724048.1	107877398	squamosa promoter-binding-like protein 3	SBP	up	9
XM_016692778.1	107848101	squamosa promoter-binding-like protein 6 isoform X1||squamosa promoter-binding-like protein 6 isoform X2||squamosa promoter-binding-like protein 6%2C transcript variant X1||squamosa promoter-binding-like protein 6%2C transcript variant X2	SBP	down
XM_016692779.1	107848101	squamosa promoter-binding-like protein 6 isoform X1||squamosa promoter-binding-like protein 6 isoform X2||squamosa promoter-binding-like protein 6%2C transcript variant X1||squamosa promoter-binding-like protein 6%2C transcript variant X2	SBP	down
XM_016692985.1	107848269	ribulose-1%2C5 bisphosphate carboxylase/oxygenase large subunit N-methyltransferase%2C chloroplastic	SET	up
XM_016724969.1	107878090	ribulose-1%2C5 bisphosphate carboxylase/oxygenase large subunit N-methyltransferase%2C chloroplastic	SET	up
XM_016702942.1	107858258	protein PLASTID TRANSCRIPTIONALLY ACTIVE 14	SET	up
XM_016705567.1	107860273	histone-lysine N-methyltransferase CLF-like isoform X1||histone-lysine N-methyltransferase CLF-like isoform X2||histone-lysine N-methyltransferase CLF-like isoform X3||histone-lysine N-methyltransferase CLF-like isoform X4||histone-lysine N-methyltransferase CLF-like%2C transcript variant X1||histone-lysine N-methyltransferase CLF-like%2C transcript variant X2||histone-lysine N-methyltransferase …	SET	down
XM_016705566.1	107860273	histone-lysine N-methyltransferase CLF-like isoform X1||histone-lysine N-methyltransferase CLF-like isoform X2||histone-lysine N-methyltransferase CLF-like isoform X3||histone-lysine N-methyltransferase CLF-like isoform X4||histone-lysine N-methyltransferase CLF-like%2C transcript variant X1||histone-lysine N-methyltransferase CLF-like%2C transcript variant X2||histone-lysine N-methyltransferase …	SET	down
XM_016715121.1	107868431	expansin-like B1	SET	down
XM_016722643.1	107875801	RNA polymerase sigma factor sigA-like||RNA polymerase sigma factor sigA-like%2C transcript variant X1||RNA polymerase sigma factor sigA-like%2C transcript variant X2	Sigma70-like	up	9
XM_016722644.1	107875801	RNA polymerase sigma factor sigA-like||RNA polymerase sigma factor sigA-like%2C transcript variant X1||RNA polymerase sigma factor sigA-like%2C transcript variant X2	Sigma70-like	up
XM_016692826.1	107848139	RNA polymerase sigma factor sigB-like	Sigma70-like	up
XM_016708968.1	107863162	RNA polymerase sigma factor sigE%2C chloroplastic/mitochondrial	Sigma70-like	up
XM_016687289.1	107843111	RNA polymerase sigma factor sigF%2C chloroplastic isoform X1||RNA polymerase sigma factor sigF%2C chloroplastic isoform X2||RNA polymerase sigma factor sigF%2C chloroplastic%2C transcript variant X1||RNA polymerase sigma factor sigF%2C chloroplastic%2C transcript variant X2	Sigma70-like	up
XM_016687288.1	107843111	RNA polymerase sigma factor sigF%2C chloroplastic isoform X1||RNA polymerase sigma factor sigF%2C chloroplastic isoform X2||RNA polymerase sigma factor sigF%2C chloroplastic%2C transcript variant X1||RNA polymerase sigma factor sigF%2C chloroplastic%2C transcript variant X2	Sigma70-like	up
XM_016690437.1	107845924	RNA polymerase sigma factor sigB	Sigma70-like	up
XM_016708613.1	107862903	RNA polymerase sigma factor sigA-like	Sigma70-like	up
XM_016682104.1	107838866	RNA polymerase sigma factor sigC	Sigma70-like	up
XM_016687850.1	107843538	LOW QUALITY PROTEIN: WRKY transcription factor 44-like||WRKY transcription factor 44-like	WRKY	up	9
XM_016687835.1	107843524	LOW QUALITY PROTEIN: WRKY transcription factor 44-like||WRKY transcription factor 44-like	WRKY	up
XM_016687667.1	107843395	probable WRKY transcription factor 70	WRKY	down
XM_016696826.1	107851739	probable WRKY transcription factor 53	WRKY	down
XM_016686544.1	107842605	probable WRKY transcription factor 26	WRKY	down
XM_016700598.1	107855583	probable WRKY transcription factor 51	WRKY	down
XM_016690440.1	107845927	probable WRKY transcription factor 70	WRKY	down
XM_016694209.1	107849654	probable WRKY transcription factor 50 isoform X1||probable WRKY transcription factor 50 isoform X2||probable WRKY transcription factor 50%2C transcript variant X1||probable WRKY transcription factor 50%2C transcript variant X2	WRKY	down
XM_016694208.1	107849654	probable WRKY transcription factor 50 isoform X1||probable WRKY transcription factor 50 isoform X2||probable WRKY transcription factor 50%2C transcript variant X1||probable WRKY transcription factor 50%2C transcript variant X2	WRKY	down
XM_016703690.1	107858886	uncharacterized LOC107858886||uncharacterized protein LOC107858886	GNAT	up	8
XM_016699277.1	107854265	uncharacterized LOC107854265%2C transcript variant X1||uncharacterized LOC107854265%2C transcript variant X2||uncharacterized LOC107854265%2C transcript variant X3||uncharacterized protein LOC107854265 isoform X1||uncharacterized protein LOC107854265 isoform X2	GNAT	up
XM_016699278.1	107854265	uncharacterized LOC107854265%2C transcript variant X1||uncharacterized LOC107854265%2C transcript variant X2||uncharacterized LOC107854265%2C transcript variant X3||uncharacterized protein LOC107854265 isoform X1||uncharacterized protein LOC107854265 isoform X2	GNAT	up
XM_016699276.1	107854265	uncharacterized LOC107854265%2C transcript variant X1||uncharacterized LOC107854265%2C transcript variant X2||uncharacterized LOC107854265%2C transcript variant X3||uncharacterized protein LOC107854265 isoform X1||uncharacterized protein LOC107854265 isoform X2	GNAT	up
XM_016719369.1	107872771	N-alpha-acetyltransferase 20	GNAT	up
XM_016690353.1	107845856	acetyltransferase NSI isoform X1||acetyltransferase NSI isoform X2||acetyltransferase NSI%2C transcript variant X1||acetyltransferase NSI%2C transcript variant X2	GNAT	up
XM_016690352.1	107845856	acetyltransferase NSI isoform X1||acetyltransferase NSI isoform X2||acetyltransferase NSI%2C transcript variant X1||acetyltransferase NSI%2C transcript variant X2	GNAT	up
XM_016703384.1	107858640	probable N-acetyltransferase HLS1	GNAT	down
XM_016702298.1	107857416	dehydration-responsive element-binding protein 1F-like	AP2-EREBP	up	7
XM_016721512.1	107874769	ethylene-responsive transcription factor ERF003-like	AP2-EREBP	up
XM_016717932.1	107871130	dehydration-responsive element-binding protein 2A-like||dehydration-responsive element-binding protein 2A-like%2C transcript variant X1||dehydration-responsive element-binding protein 2A-like%2C transcript variant X2	AP2-EREBP	up
XM_016717933.1	107871130	dehydration-responsive element-binding protein 2A-like||dehydration-responsive element-binding protein 2A-like%2C transcript variant X1||dehydration-responsive element-binding protein 2A-like%2C transcript variant X2	AP2-EREBP	up
XM_016707570.1	107862115	ethylene-responsive transcription factor ERF113	AP2-EREBP	down
XM_016711978.1	107865790	AP2-like ethylene-responsive transcription factor AIL1	AP2-EREBP	down
XM_016695384.1	107850659	ethylene-responsive transcription factor CRF1-like	AP2-EREBP	down
XM_016724388.1	107877696	uncharacterized methyltransferase At2g41040%2C chloroplastic	C2H2	up	7
XM_016709938.1	107863799	protein indeterminate-domain 12-like	C2H2	down
XM_016712910.1	107866896	uncharacterized LOC107866896||uncharacterized protein LOC107866896	C2H2	down
XM_016713115.1	107867028	protein indeterminate-domain 2-like	C2H2	down
XM_016719635.1	107872948	zinc finger protein ZAT1	C2H2	down
XM_016707854.1	107862322	DNAJ protein JJJ1 homolog	C2H2	down
XM_016701286.1	107856299	zinc finger protein WIP2-like	C2H2	down
XM_016710786.1	107864429	LOW QUALITY PROTEIN: histone-lysine N-methyltransferase ATX2-like||histone-lysine N-methyltransferase ATX2-like	PHD	down	7
XM_016710361.1	107864099	uncharacterized LOC107864099||uncharacterized protein LOC107864099	PHD	down
XM_016715183.1	107868484	uncharacterized LOC107868484||uncharacterized protein LOC107868484	PHD	down
XM_016686498.1	107842577	uncharacterized LOC107842577||uncharacterized protein LOC107842577	PHD	down
XM_016691773.1	107847492	uncharacterized LOC107847492||uncharacterized protein LOC107847492	PHD	down
XM_016707021.1	107861702	PHD finger protein ALFIN-LIKE 4-like isoform X1||PHD finger protein ALFIN-LIKE 4-like isoform X2||PHD finger protein ALFIN-LIKE 4-like%2C transcript variant X1||PHD finger protein ALFIN-LIKE 4-like%2C transcript variant X2	PHD	down
XM_016707020.1	107861702	PHD finger protein ALFIN-LIKE 4-like isoform X1||PHD finger protein ALFIN-LIKE 4-like isoform X2||PHD finger protein ALFIN-LIKE 4-like%2C transcript variant X1||PHD finger protein ALFIN-LIKE 4-like%2C transcript variant X2	PHD	down
XM_016698231.1	107853231	auxin response factor 8-like	ARF	up	6
XM_016724771.1	107877949	auxin response factor 19-like	ARF	down
XM_016707579.1	107862124	auxin response factor 2-like	ARF	down
XM_016685744.1	107841891	auxin response factor 6-like	ARF	down
XM_016714925.1	107868273	auxin response factor 8-like	ARF	down
XM_016687246.1	107843081	auxin response factor 18-like	ARF	down
XM_016715751.1	107869180	two-component response regulator-like APRR2 isoform X1||two-component response regulator-like APRR2 isoform X2||two-component response regulator-like APRR2%2C transcript variant X1||two-component response regulator-like APRR2%2C transcript variant X2||two-component response regulator-like APRR2%2C transcript variant X3	G2-like	up	6
XM_016722274.1	107875524	transcription factor PCL1-like||transcription factor PCL1-like%2C transcript variant X1||transcription factor PCL1-like%2C transcript variant X2	G2-like	down
XM_016722273.1	107875524	transcription factor PCL1-like||transcription factor PCL1-like%2C transcript variant X1||transcription factor PCL1-like%2C transcript variant X2	G2-like	down
XM_016710896.1	107864507	myb family transcription factor APL-like	G2-like	down
XM_016706542.1	107861178	uncharacterized LOC107861178%2C transcript variant X1||uncharacterized LOC107861178%2C transcript variant X2||uncharacterized protein LOC107861178	G2-like	down
XM_016706543.1	107861178	uncharacterized LOC107861178%2C transcript variant X1||uncharacterized LOC107861178%2C transcript variant X2||uncharacterized protein LOC107861178	G2-like	down
XM_016725201.1	107878274	scarecrow-like protein 32||scarecrow-like protein 32%2C transcript variant X1||scarecrow-like protein 32%2C transcript variant X2||scarecrow-like protein 32%2C transcript variant X3	GRAS	up	6
XR_001676800.1	107878274	scarecrow-like protein 32||scarecrow-like protein 32%2C transcript variant X1||scarecrow-like protein 32%2C transcript variant X2||scarecrow-like protein 32%2C transcript variant X3	GRAS	up
XM_016725202.1	107878274	scarecrow-like protein 32||scarecrow-like protein 32%2C transcript variant X1||scarecrow-like protein 32%2C transcript variant X2||scarecrow-like protein 32%2C transcript variant X3	GRAS	up
XM_016716637.1	107870193	scarecrow-like protein 14||scarecrow-like protein 14%2C transcript variant X1||scarecrow-like protein 14%2C transcript variant X2||scarecrow-like protein 14%2C transcript variant X3	GRAS	up
XM_016716636.1	107870193	scarecrow-like protein 14||scarecrow-like protein 14%2C transcript variant X1||scarecrow-like protein 14%2C transcript variant X2||scarecrow-like protein 14%2C transcript variant X3	GRAS	up
XM_016716638.1	107870193	scarecrow-like protein 14||scarecrow-like protein 14%2C transcript variant X1||scarecrow-like protein 14%2C transcript variant X2||scarecrow-like protein 14%2C transcript variant X3	GRAS	up
XM_016725130.1	107878209	cell differentiation protein RCD1 homolog	Rcd1-like	up	6
XM_016689845.1	107845492	cell differentiation protein RCD1 homolog isoform X1||cell differentiation protein RCD1 homolog isoform X2||cell differentiation protein RCD1 homolog%2C transcript variant X1||cell differentiation protein RCD1 homolog%2C transcript variant X2||cell differentiation protein RCD1 homolog%2C transcript variant X3||cell differentiation protein RCD1 homolog%2C transcript variant X4||cell differentiatio…	Rcd1-like	down
XR_001666866.1	107845492	cell differentiation protein RCD1 homolog isoform X1||cell differentiation protein RCD1 homolog isoform X2||cell differentiation protein RCD1 homolog%2C transcript variant X1||cell differentiation protein RCD1 homolog%2C transcript variant X2||cell differentiation protein RCD1 homolog%2C transcript variant X3||cell differentiation protein RCD1 homolog%2C transcript variant X4||cell differentiatio…	Rcd1-like	down
XM_016689846.1	107845492	cell differentiation protein RCD1 homolog isoform X1||cell differentiation protein RCD1 homolog isoform X2||cell differentiation protein RCD1 homolog%2C transcript variant X1||cell differentiation protein RCD1 homolog%2C transcript variant X2||cell differentiation protein RCD1 homolog%2C transcript variant X3||cell differentiation protein RCD1 homolog%2C transcript variant X4||cell differentiatio…	Rcd1-like	down
XM_016710440.1	107864154	cell differentiation protein RCD1 homolog	Rcd1-like	down
XM_016711319.1	107864918	cell differentiation protein RCD1 homolog	Rcd1-like	down
XM_016683980.1	107840201	uncharacterized LOC107840201||uncharacterized protein LOC107840201	SWI/SNF-BAF60b	up	6
XM_016683487.1	107839849	uncharacterized protein At5g08430-like	SWI/SNF-BAF60b	up
XM_016699858.1	107854864	zinc finger CCCH domain-containing protein 19 isoform X1||zinc finger CCCH domain-containing protein 19 isoform X2||zinc finger CCCH domain-containing protein 19 isoform X3||zinc finger CCCH domain-containing protein 19 isoform X4||zinc finger CCCH domain-containing protein 19%2C transcript variant X1||zinc finger CCCH domain-containing protein 19%2C transcript variant X2||zinc finger CCCH domain…	SWI/SNF-BAF60b	down
XM_016699859.1	107854864	zinc finger CCCH domain-containing protein 19 isoform X1||zinc finger CCCH domain-containing protein 19 isoform X2||zinc finger CCCH domain-containing protein 19 isoform X3||zinc finger CCCH domain-containing protein 19 isoform X4||zinc finger CCCH domain-containing protein 19%2C transcript variant X1||zinc finger CCCH domain-containing protein 19%2C transcript variant X2||zinc finger CCCH domain…	SWI/SNF-BAF60b	down
XM_016699857.1	107854864	zinc finger CCCH domain-containing protein 19 isoform X1||zinc finger CCCH domain-containing protein 19 isoform X2||zinc finger CCCH domain-containing protein 19 isoform X3||zinc finger CCCH domain-containing protein 19 isoform X4||zinc finger CCCH domain-containing protein 19%2C transcript variant X1||zinc finger CCCH domain-containing protein 19%2C transcript variant X2||zinc finger CCCH domain…	SWI/SNF-BAF60b	down
XM_016699860.1	107854864	zinc finger CCCH domain-containing protein 19 isoform X1||zinc finger CCCH domain-containing protein 19 isoform X2||zinc finger CCCH domain-containing protein 19 isoform X3||zinc finger CCCH domain-containing protein 19 isoform X4||zinc finger CCCH domain-containing protein 19%2C transcript variant X1||zinc finger CCCH domain-containing protein 19%2C transcript variant X2||zinc finger CCCH domain…	SWI/SNF-BAF60b	down
XM_016717062.1	107870506	uncharacterized LOC107870506||uncharacterized protein LOC107870506	Tify	up	6
XM_016691212.1	107846940	protein TIFY 6B-like isoform X1||protein TIFY 6B-like isoform X2||protein TIFY 6B-like%2C transcript variant X1||protein TIFY 6B-like%2C transcript variant X2||protein TIFY 6B-like%2C transcript variant X3||protein TIFY 6B-like%2C transcript variant X4||protein TIFY 6B-like%2C transcript variant X5	Tify	down
XM_016691234.1	107846940	protein TIFY 6B-like isoform X1||protein TIFY 6B-like isoform X2||protein TIFY 6B-like%2C transcript variant X1||protein TIFY 6B-like%2C transcript variant X2||protein TIFY 6B-like%2C transcript variant X3||protein TIFY 6B-like%2C transcript variant X4||protein TIFY 6B-like%2C transcript variant X5	Tify	down
XM_016691226.1	107846940	protein TIFY 6B-like isoform X1||protein TIFY 6B-like isoform X2||protein TIFY 6B-like%2C transcript variant X1||protein TIFY 6B-like%2C transcript variant X2||protein TIFY 6B-like%2C transcript variant X3||protein TIFY 6B-like%2C transcript variant X4||protein TIFY 6B-like%2C transcript variant X5	Tify	down
XM_016691220.1	107846940	protein TIFY 6B-like isoform X1||protein TIFY 6B-like isoform X2||protein TIFY 6B-like%2C transcript variant X1||protein TIFY 6B-like%2C transcript variant X2||protein TIFY 6B-like%2C transcript variant X3||protein TIFY 6B-like%2C transcript variant X4||protein TIFY 6B-like%2C transcript variant X5	Tify	down
XM_016691239.1	107846940	protein TIFY 6B-like isoform X1||protein TIFY 6B-like isoform X2||protein TIFY 6B-like%2C transcript variant X1||protein TIFY 6B-like%2C transcript variant X2||protein TIFY 6B-like%2C transcript variant X3||protein TIFY 6B-like%2C transcript variant X4||protein TIFY 6B-like%2C transcript variant X5	Tify	down
XM_016721143.1	107874321	ETHYLENE INSENSITIVE 3-like 3 protein isoform X1||ETHYLENE INSENSITIVE 3-like 3 protein isoform X2||ETHYLENE INSENSITIVE 3-like 3 protein%2C transcript variant X1||ETHYLENE INSENSITIVE 3-like 3 protein%2C transcript variant X2	EIL	up	5
XM_016721147.1	107874321	ETHYLENE INSENSITIVE 3-like 3 protein isoform X1||ETHYLENE INSENSITIVE 3-like 3 protein isoform X2||ETHYLENE INSENSITIVE 3-like 3 protein%2C transcript variant X1||ETHYLENE INSENSITIVE 3-like 3 protein%2C transcript variant X2	EIL	up
XM_016682833.1	107839377	ETHYLENE INSENSITIVE 3-like 1 protein	EIL	down
XM_016697448.1	107852411	protein ETHYLENE INSENSITIVE 3-like	EIL	down
XM_016697981.1	107852951	LOW QUALITY PROTEIN: putative ETHYLENE INSENSITIVE 3-like 4 protein||putative ETHYLENE INSENSITIVE 3-like 4 protein	EIL	down
XM_016700376.1	107855376	transcription factor TCP17-like isoform X1||transcription factor TCP17-like isoform X2||transcription factor TCP17-like%2C transcript variant X1||transcription factor TCP17-like%2C transcript variant X2	TCP	up	5
XM_016700377.1	107855376	transcription factor TCP17-like isoform X1||transcription factor TCP17-like isoform X2||transcription factor TCP17-like%2C transcript variant X1||transcription factor TCP17-like%2C transcript variant X2	TCP	up
XM_016683556.1	107839896	transcription factor TCP8-like	TCP	down
XM_016707835.1	107862308	transcription factor TCP5||transcription factor TCP5%2C transcript variant X1||transcription factor TCP5%2C transcript variant X2	TCP	down
XM_016707836.1	107862308	transcription factor TCP5||transcription factor TCP5%2C transcript variant X1||transcription factor TCP5%2C transcript variant X2	TCP	down
XM_016705166.1	107859984	tubby-like F-box protein 5||tubby-like F-box protein 5%2C transcript variant X1||tubby-like F-box protein 5%2C transcript variant X2||tubby-like F-box protein 5%2C transcript variant X3||tubby-like F-box protein 5%2C transcript variant X4	TUB	down	5
XM_016705169.1	107859984	tubby-like F-box protein 5||tubby-like F-box protein 5%2C transcript variant X1||tubby-like F-box protein 5%2C transcript variant X2||tubby-like F-box protein 5%2C transcript variant X3||tubby-like F-box protein 5%2C transcript variant X4	TUB	down
XM_016705168.1	107859984	tubby-like F-box protein 5||tubby-like F-box protein 5%2C transcript variant X1||tubby-like F-box protein 5%2C transcript variant X2||tubby-like F-box protein 5%2C transcript variant X3||tubby-like F-box protein 5%2C transcript variant X4	TUB	down
XM_016705167.1	107859984	tubby-like F-box protein 5||tubby-like F-box protein 5%2C transcript variant X1||tubby-like F-box protein 5%2C transcript variant X2||tubby-like F-box protein 5%2C transcript variant X3||tubby-like F-box protein 5%2C transcript variant X4	TUB	down
TCONS_00027410	107858523	-	TUB,TUB	down
XM_016713503.1	107867327	auxin-responsive protein IAA8-like||auxin-responsive protein IAA8-like%2C transcript variant X1||auxin-responsive protein IAA8-like%2C transcript variant X2	AUX/IAA	down	4
XM_016713502.1	107867327	auxin-responsive protein IAA8-like||auxin-responsive protein IAA8-like%2C transcript variant X1||auxin-responsive protein IAA8-like%2C transcript variant X2	AUX/IAA	down
XM_016719469.1	107872843	auxin-responsive protein IAA29 isoform X2||auxin-responsive protein IAA29%2C transcript variant X1||auxin-responsive protein IAA29%2C transcript variant X2||auxin-responsive protein IAA9 isoform X1	AUX/IAA	down
XM_016719468.1	107872843	auxin-responsive protein IAA29 isoform X2||auxin-responsive protein IAA29%2C transcript variant X1||auxin-responsive protein IAA29%2C transcript variant X2||auxin-responsive protein IAA9 isoform X1	AUX/IAA	down
XM_016708737.1	107862999	two-component response regulator-like APRR5	Pseudo ARR-B	up	4
XM_016707779.1	107862265	two-component response regulator-like APRR1 isoform X1||two-component response regulator-like APRR1 isoform X2||two-component response regulator-like APRR1%2C transcript variant X1||two-component response regulator-like APRR1%2C transcript variant X2||two-component response regulator-like APRR1%2C transcript variant X3	Pseudo ARR-B	up
XM_016707778.1	107862265	two-component response regulator-like APRR1 isoform X1||two-component response regulator-like APRR1 isoform X2||two-component response regulator-like APRR1%2C transcript variant X1||two-component response regulator-like APRR1%2C transcript variant X2||two-component response regulator-like APRR1%2C transcript variant X3	Pseudo ARR-B	up
XM_016707780.1	107862265	two-component response regulator-like APRR1 isoform X1||two-component response regulator-like APRR1 isoform X2||two-component response regulator-like APRR1%2C transcript variant X1||two-component response regulator-like APRR1%2C transcript variant X2||two-component response regulator-like APRR1%2C transcript variant X3	Pseudo ARR-B	up
XM_016684688.1	107840782	axial regulator YABBY 5-like	C2C2-YABBY	up	3
XM_016693392.1	107848616	axial regulator YABBY 5-like isoform X2||axial regulator YABBY 5-like%2C transcript variant X1||axial regulator YABBY 5-like%2C transcript variant X2||putative axial regulator YABBY 2 isoform X1	C2C2-YABBY	down
XM_016693393.1	107848616	axial regulator YABBY 5-like isoform X2||axial regulator YABBY 5-like%2C transcript variant X1||axial regulator YABBY 5-like%2C transcript variant X2||putative axial regulator YABBY 2 isoform X1	C2C2-YABBY	down
XM_016722758.1	107875881	BTB/POZ and TAZ domain-containing protein 1-like	TAZ	up	3
XM_016705469.1	107860197	BTB/POZ and TAZ domain-containing protein 4||BTB/POZ and TAZ domain-containing protein 4%2C transcript variant X1||BTB/POZ and TAZ domain-containing protein 4%2C transcript variant X2	TAZ	up
XM_016705470.1	107860197	BTB/POZ and TAZ domain-containing protein 4||BTB/POZ and TAZ domain-containing protein 4%2C transcript variant X1||BTB/POZ and TAZ domain-containing protein 4%2C transcript variant X2	TAZ	up
XM_016708338.1	107862699	ribonuclease J isoform X1||ribonuclease J isoform X2||ribonuclease J%2C transcript variant X1||ribonuclease J%2C transcript variant X2	Trihelix	up	3
XM_016708337.1	107862699	ribonuclease J isoform X1||ribonuclease J isoform X2||ribonuclease J%2C transcript variant X1||ribonuclease J%2C transcript variant X2	Trihelix	up
XM_016718709.1	107871832	uncharacterized LOC107871832||uncharacterized protein LOC107871832	Trihelix	down
XM_016715746.1	107869180	two-component response regulator-like APRR2 isoform X1||two-component response regulator-like APRR2 isoform X2||two-component response regulator-like APRR2%2C transcript variant X1||two-component response regulator-like APRR2%2C transcript variant X2||two-component response regulator-like APRR2%2C transcript variant X3	ARR-B	up	2
XM_016715739.1	107869180	two-component response regulator-like APRR2 isoform X1||two-component response regulator-like APRR2 isoform X2||two-component response regulator-like APRR2%2C transcript variant X1||two-component response regulator-like APRR2%2C transcript variant X2||two-component response regulator-like APRR2%2C transcript variant X3	ARR-B	up
XM_016725613.1	107878576	BES1/BZR1 homolog protein 4-like	BES1	up	2
XM_016702343.1	107857547	BES1/BZR1 homolog protein 2-like	BES1	down
XM_016705908.1	107860523	cyclic dof factor 3-like	C2C2-Dof	up	2
XM_016714674.1	107868098	cyclic dof factor 1-like	C2C2-Dof	up
XM_016685045.1	107841037	heat stress transcription factor C-1	HSF	up	2
XM_016695662.1	107850866	heat stress transcription factor A-5	HSF	down
XM_016704854.1	107859758	lysine-specific demethylase JMJ25-like	Jumonji	down	2
XM_016717247.1	107870654	lysine-specific demethylase JMJ25-like	Jumonji	down
XM_016706360.1	107860920	protein SHI RELATED SEQUENCE 1-like isoform X1||protein SHI RELATED SEQUENCE 1-like isoform X2||protein SHI RELATED SEQUENCE 1-like%2C transcript variant X1||protein SHI RELATED SEQUENCE 1-like%2C transcript variant X2	SRS	down	2
XM_016706361.1	107860920	protein SHI RELATED SEQUENCE 1-like isoform X1||protein SHI RELATED SEQUENCE 1-like isoform X2||protein SHI RELATED SEQUENCE 1-like%2C transcript variant X1||protein SHI RELATED SEQUENCE 1-like%2C transcript variant X2	SRS	down
XM_016711422.1	107865060	lysine-specific demethylase lid-like	ARID	down	1
XM_016705038.1	107859888	barley B recombinant-like protein D	BBR/BPC	down	1
XM_016705720.1	107860380	zinc finger protein CONSTANS-LIKE 2-like	C2C2-CO-like	up	1
XM_016691650.1	107847426	DDT domain-containing protein PTM	DDT	down	1
XM_016714873.1	107868241	HMG1/2-like protein	HMG	up	1
XM_016708275.1	107862642	lysine-specific demethylase REF6	Jumonji,C2H2	down	1
XM_016722826.1	107875921	LIM domain-containing protein WLIM1-like	LIM	down	1
XM_016692984.1	107848267	LOB domain-containing protein 1-like	LOB	down	1
XM_016698850.1	107853861	multiprotein-bridging factor 1c	MBF1	up	1
XM_016690412.1	107845902	transcription repressor OFP2-like	OFP	down	1
XM_016693060.1	107848324	single-stranded DNA-binding protein WHY1%2C chloroplastic	PBF-2-like	up	1
