# Supplementary material for: Response of anthocyanin biosynthesis to light by strand-specific transcriptome and miRNA analysis in Capsicum annuum
Source: BMC Plant Biol. 2022 Feb 22;22:79. doi: 10.1186/s12870-021-03423-6 (PMC8862587; doi:10.1186/s12870-021-03423-6)
Supplement: Supplementary file 9 — Additional file 9: Table S9. The detailed information of DE lncRNAs betweenL48 and D48. [file 12870_2021_3423_MOESM9_ESM.xls]

## Sheet: Sheet1
TABLE S9 | The detailed information of DE lncRNAs between L48 and D48.
Transcript id	Gene id	Gene name	L48_FPKM	D48_FPKM	log2FoldChange	padj	Regulation
TCONS_00040658	XLOC_023382	XLOC_023382	4.76237	0	14.6547	0.000100531	up
TCONS_00165499	XLOC_096896	XLOC_096896	1.63761	0	14.6305	0.0189342	up
TCONS_00044507	XLOC_025571	XLOC_025571	0.518507	0	12.6908	0.00229135	up
XR_001675156.1	107873176	LOC107873176	1.33832	0	12.257	0.0043622	up
XR_001676441.1	107877647	LOC107877647	0.383117	0	12.0508	3.05752e-06	up
TCONS_00089020	107874316	LOC107874316	0.614057	0	11.5258	4.25998e-05	up
TCONS_00112715	107879503	LOC107879503	0.213949	0	11.4399	0.0171206	up
XR_001666428.1	107843532	LOC107843532	0.0973487	0	11.3508	0.0205165	up
TCONS_00092102	XLOC_053481	XLOC_053481	0.141317	0	11.2886	0.0339403	up
TCONS_00143636	XLOC_083690	XLOC_083690	0.181806	0	11.2097	0.0243018	up
TCONS_00058374	XLOC_033576	XLOC_033576	0.160255	0	11.1868	0.0240433	up
XR_001676355.1	107877417	LOC107877417	0.219803	0	11.1221	0.0256508	up
TCONS_00017363	XLOC_010139	XLOC_010139	0.594695	0	11.109	0.0274432	up
TCONS_00148463	XLOC_086460	XLOC_086460	0.201523	0	11.0446	0.0341006	up
TCONS_00103354	XLOC_060153	XLOC_060153	0.171534	0	10.8318	0.00361261	up
TCONS_00134359	107843380	LOC107843380	1.41137	0	10.8309	0.0460054	up
XR_001669972.1	107854311	LOC107854311	0.170937	0	10.8019	0.0400229	up
XR_001670782.1	107857137	LOC107857137	4.63358	0	10.7505	0.0427177	up
TCONS_00169331	XLOC_099266	XLOC_099266	0.289888	0	10.6808	0.0474801	up
XR_001676606.1	107877886	LOC107877886	0.335893	0	10.6788	0.00252447	up
XR_001673347.1	107867794	LOC107867794	0.146876	0	10.375	0.00687757	up
XR_001670091.1	107854732	LOC107854732	0.196081	0	10.2047	0.00609129	up
TCONS_00072287	XLOC_041962	XLOC_041962	0.196717	0	10.0914	0.0148281	up
TCONS_00086340	107876169	LOC107876169	0.140695	0	9.6479	0.0264916	up
XR_001674992.1	107872808	LOC107872808	0.288001	0	9.49566	0.0320971	up
XR_001667034.1	107845873	LOC107845873	0.237311	0	9.48312	0.0289259	up
TCONS_00021814	107859019	LOC107859019	0.256655	0	9.44634	0.031843	up
TCONS_00131026	XLOC_076216	XLOC_076216	0.244281	0	9.39068	0.0400229	up
XR_001666244.1	107843021	LOC107843021	0.245633	7.86667e-05	8.33979	0.0215879	up
XR_001665921.1	107842609	LOC107842609	1.69901	0.0416847	5.41331	0.0382805	up
TCONS_00164455	XLOC_096157	XLOC_096157	6.11289	0.294536	4.46865	0.0135881	up
TCONS_00120890	XLOC_070328	XLOC_070328	2.32955	0.24314	3.34082	0.000994993	up
XR_001672622.1	107864364	LOC107864364	109.486	30.4855	1.94303	0.0427926	up
TCONS_00017299	XLOC_010105	XLOC_010105	9.71338	386.241	-5.22286	0.0231289	down
XR_001667039.1	107845876	LOC107845876	0.013575	0.822913	-5.76921	0.00878449	down
TCONS_00115243	XLOC_067014	XLOC_067014	0.00354133	0.251208	-5.94877	0.0220493	down
TCONS_00141850	107846116	LOC107846116	0.0104233	0.761437	-6.08029	0.00110513	down
TCONS_00143542	XLOC_083630	XLOC_083630	0.00325933	0.501676	-6.99705	0.0237738	down
XR_001675589.1	107874794	LOC107874794	0	0.0703473	-9.43	0.0315153	down
XR_001675917.1	107875967	LOC107875967	0	0.110712	-9.53599	0.0286493	down
XR_001668762.1	107850802	LOC107850802	0	0.104674	-9.54412	0.0318885	down
XR_001669978.1	107854312	LOC107854312	0	0.0713353	-9.54616	0.0275514	down
TCONS_00063174	107867878	LOC107867878	0	0.254528	-9.62101	0.0241981	down
XR_001672119.1	107863213	LOC107863213	0	0.216534	-9.95221	0.0127819	down
XR_001671432.1	107859711	LOC107859711	0	0.313325	-10.0275	0.010677	down
TCONS_00132686	XLOC_077246	XLOC_077246	0	0.125155	-10.0947	0.0231477	down
XR_001673346.1	107867794	LOC107867794	0	0.131926	-10.1165	0.0232877	down
TCONS_00100436	XLOC_058370	XLOC_058370	0	0.145191	-10.2969	0.0072467	down
TCONS_00021280	107857924	LOC107857924	0	0.343605	-10.365	0.00401889	down
TCONS_00065064	XLOC_037626	XLOC_037626	0	0.255918	-10.4275	0.00630185	down
TCONS_00044693	107862017	LOC107862017	0	2.90887	-10.5742	0.00185648	down
XR_001670106.1	107854753	LOC107854753	0	0.218568	-10.6628	0.00158028	down
TCONS_00033041	XLOC_019017	XLOC_019017	0	0.417171	-10.7481	0.0012687	down
XR_001676622.1	107877902	LOC107877902	0	0.332347	-10.754	0.0445437	down
XR_001665494.1	107841925	LOC107841925	0	0.248783	-10.7778	0.0444961	down
TCONS_00152546	XLOC_088849	XLOC_088849	0	0.135439	-10.8607	0.00326645	down
TCONS_00154965	107849910	LOC107849910	0.00128667	3.03323	-10.945	0.0174056	down
TCONS_00132998	107844315	LOC107844315	0	0.465368	-10.9749	0.000695374	down
TCONS_00065891	107870015	LOC107870015	0	0.265495	-11.0433	0.0291787	down
TCONS_00032831	XLOC_018918	XLOC_018918	0	0.490454	-11.0845	0.000381183	down
XR_001666887.1	107845567	LOC107845567	0	0.315135	-11.1473	0.0310341	down
TCONS_00129727	XLOC_075374	XLOC_075374	0	0.372222	-11.2038	0.0250107	down
XR_001670999.1	107858460	LOC107858460	0	0.145801	-11.3152	0.0206455	down
TCONS_00041757	XLOC_024037	XLOC_024037	0	0.234751	-11.3381	0.000456115	down
XR_001666426.1	107843532	LOC107843532	0	0.105759	-11.3468	0.0189342	down
TCONS_00147403	107846768	LOC107846768	0	0.11415	-11.3496	0.0204233	down
XR_001666548.1	107844041	LOC107844041	0	0.16082	-11.3628	0.0184953	down
TCONS_00118733	XLOC_069093	XLOC_069093	0	0.197944	-11.3802	0.0174056	down
XR_001668207.1	107849105	LOC107849105	0	1.50937	-11.9861	1.27096e-05	down
TCONS_00073737	XLOC_042878	XLOC_042878	0	0.130155	-11.9914	0.0071845	down
TCONS_00118163	XLOC_068735	XLOC_068735	0	0.425028	-12.1229	0.00607949	down
TCONS_00167914	107853831	LOC107853831	0	0.10335	-12.2224	0.00645073	down
TCONS_00169328	XLOC_099266	XLOC_099266	0	1.00161	-12.224	0.00510408	down
TCONS_00036721	XLOC_021096	XLOC_021096	0	0.230087	-12.2281	0.00493563	down
TCONS_00008448	107848762	LOC107848762	0	0.29431	-12.4692	0.0175369	down
TCONS_00147454	107846775	LOC107846775	0	0.113703	-12.4885	2.04575e-05	down
TCONS_00168215	XLOC_098596	XLOC_098596	0	0.466112	-12.7511	0.00217467	down
TCONS_00135180	XLOC_078836	XLOC_078836	0	1.14701	-12.9377	6.96286e-09	down
TCONS_00147453	107846775	LOC107846775	0	0.103771	-12.9438	0.00355603	down
XR_001664904.1	107838938	LOC107838938	0	0.183374	-13.0228	0.00209531	down
TCONS_00083430	107874516	LOC107874516	0	0.308778	-13.0335	3.52725e-09	down
TCONS_00144078	107847471	LOC107847471	0	0.342602	-13.2913	0.0443345	down
TCONS_00129728	XLOC_075374	XLOC_075374	0	1.59786	-13.32	1.86722e-05	down
XR_001670163.1	107855051	LOC107855051	0	0.290599	-13.4665	2.598e-11	down
TCONS_00172627	107855165	LOC107855165	0	0.213466	-13.5961	2.16279e-08	down
TCONS_00008449	107848762	LOC107848762	0	0.511721	-13.7363	0.0340363	down
TCONS_00091056	107877580	LOC107877580	0	0.132871	-13.8704	0.000594411	down
TCONS_00141866	107846116	LOC107846116	0	0.304158	-14.032	0.0298032	down
TCONS_00008446	107848762	LOC107848762	0	1.49269	-14.8538	0.0189342	down
TCONS_00147419	107846773	LOC107846773	0	0.229909	-15.0017	6.44235e-05	down
XR_001669864.1	107853766	LOC107853766	0	1.67599	-15.0302	0.0174056	down
