# Supplementary material for: Response of anthocyanin biosynthesis to light by strand-specific transcriptome and miRNA analysis in Capsicum annuum
Source: BMC Plant Biol. 2022 Feb 22;22:79. doi: 10.1186/s12870-021-03423-6 (PMC8862587; doi:10.1186/s12870-021-03423-6)
Supplement: Supplementary file 10 — Additional file 10: Table S10. The detailed information of DE miRNAs between L48 and D48. [file 12870_2021_3423_MOESM10_ESM.xls]

## Sheet: Sheet1
TABLE S10 | The detailed information of DE miRNAs between L48 and D48.
miRNA ID	L48Read count	D48Read count	log2FoldChange	pval	padj	Regulation
novel_19	388.729	245.927	0.63082	0.00039071	0.0098555	up
novel_49	85.8043	41.7911	0.8999	0.0011148	0.018894	up
novel_170	13.7685	2.20139	1.3694	0.0012967	0.018978	up
novel_196	19.5336	5.80381	1.1704	0.0033751	0.041799	up
novel_144	11.647	89.8055	-2.2708	1.25e-10	4.04e-08	down
sly-miR171a	51.1012	202.988	-1.6223	9.07e-07	0.00013728	down
stu-miR408a-3p	19.8629	105.165	-1.7881	1.28e-06	0.00013728	down
novel_258	125.74	293.467	-1.0881	4.71e-05	0.0037944	down
sly-miR482e-3p	61087.9	126062	-0.94962	0.00010913	0.0070277	down
sly-miR164a-5p	78.9846	232.154	-1.2616	0.00017623	0.0086096	down
sly-miR168a-5p	219.91	543.213	-1.1196	0.00018717	0.0086096	down
sly-miR159	68315.4	155431	-1.0311	0.00032419	0.0098555	down
sly-miR166a	44397.3	94136.4	-0.96272	0.00033836	0.0098555	down
sly-miR171d	3.84275	21.2495	-1.4737	0.00039789	0.0098555	down
sly-miR482a	3260.52	6842.04	-0.95185	0.00035521	0.0098555	down
stu-miR171a-5p	1333.29	3086.93	-1.0516	0.00025961	0.0098555	down
stu-miR166b	1122.33	2536.56	-1.0129	0.00058288	0.013406	down
sly-miR167a	29.6883	68.2049	-1.0167	0.00077304	0.016267	down
stu-miR408a-5p	5.75974	31.3108	-1.4087	0.0008083	0.016267	down
stu-miR319a-3p	237.059	564.931	-1.0409	0.0010783	0.018894	down
stu-miR398a-3p	10.2904	31.6494	-1.2154	0.0011042	0.018894	down
sly-miR168b-3p	41.8982	105.789	-1.0887	0.0011935	0.018978	down
stu-miR482d-3p	2293.63	3987.49	-0.73576	0.001273	0.018978	down
stu-miR827-3p	7.85129	31.6868	-1.2754	0.0018373	0.025723	down
stu-miR408b-3p	4538.23	9975.13	-0.95682	0.0020526	0.027539	down
novel_152	11.5665	27.7684	-1.0352	0.0023698	0.030522	down
stu-miR399j-3p	6.03318	18.17	-1.1401	0.003734	0.044532	down
sly-miR160a	121.747	235.794	-0.83261	0.0039743	0.045705	down
