# Supplementary material for: Response of anthocyanin biosynthesis to light by strand-specific transcriptome and miRNA analysis in Capsicum annuum
Source: BMC Plant Biol. 2022 Feb 22;22:79. doi: 10.1186/s12870-021-03423-6 (PMC8862587; doi:10.1186/s12870-021-03423-6)
Supplement: Supplementary file 11 — Additional file 11: Table S11. The detailed information between DE lncRNA and its targeted mRNA. [file 12870_2021_3423_MOESM11_ESM.xlsx]

## Sheet: Sheet1
TABLE S11 | The detailed information of DE lncRNA and its DE targeted mRNA.
No.	mRNA regulation	lncRNA regulation	mRNA_ID	gene_id	gene_name	Gene_description
1	up	up	XM_016713362.1	107867215	LOC107867215	cytochrome b5
2	up	up	XM_016718139.1	107871256	LOC107871256	chalcone synthase 2
3	up	up	XM_016717953.1	107871144	LOC107871144	probable chalcone--flavonone isomerase 3 isoform X1||probable chalcone--flavonone isomerase 3 isoform X2||probable chalcone--flavonone isomerase 3%2C transcript variant X1||probable chalcone--flavonone isomerase 3%2C transcript variant X2||probable chalcone--flavonone isomerase 3%2C transcript variant X3||probable chalcone--flavonone isomerase 3%2C transcript variant X4
4	up	up	XM_016687267.1	107843099	LOC107843099	phenylalanine ammonia-lyase
5	up	up	XM_016710598.1	107864266	LOC107864266	chalcone synthase 1B
6	up	up	XM_016705025.1	107859880	LOC107859880	naringenin%2C2-oxoglutarate 3-dioxygenase
7	up	up	XM_016707014.1	107861697	LOC107861697	anthocyanidin 3-O-glucosyltransferase
8	up	up	XM_016696975.1	107851884	LOC107851884	acetyl-CoA-benzylalcohol acetyltransferase-like
9	up	up	XM_016692772.1	107848097	LOC107848097	agmatine coumaroyltransferase-2-like
10	up	up	XM_016688019.1	107843659	LOC107843659	anthocyanidin 3-O-glucosyltransferase-like
11	up	up	XM_016709052.1	107863229	LOC107863229	protein DETOXIFICATION 35-like isoform X1||protein DETOXIFICATION 35-like isoform X2||protein DETOXIFICATION 35-like%2C transcript variant X1||protein DETOXIFICATION 35-like%2C transcript variant X2
12	up	up	XM_016705224.1	107860031	LOC107860031	dihydroflavonol-4-reductase
13	up	up	XM_016689752.1	107845435	LOC107845435	protochlorophyllide reductase-like
14	up	up	XM_016687266.1	107843098	LOC107843098	phenylalanine ammonia-lyase-like
15	up	up	XM_016712446.1	107866341	LOC107866341	leucoanthocyanidin dioxygenase
16	up	up	XM_016690184.1	107845718	LOC107845718	rhodanese-like domain-containing protein 4%2C chloroplastic isoform X1||rhodanese-like domain-containing protein 4%2C chloroplastic isoform X2||rhodanese-like domain-containing protein 4%2C chloroplastic%2C transcript variant X1||rhodanese-like domain-containing protein 4%2C chloroplastic%2C transcript variant X2
17	up	up	XM_016694582.1	107850167	LOC107850167	probable acyl-activating enzyme 18%2C peroxisomal
18	up	up	XM_016719646.1	107872961	LOC107872961	UPF0483 protein C25G4.2-like
19	up	up	XM_016722117.1	107875407	LOC107875407	trans-cinnamate 4-monooxygenase-like
20	up	up	XM_016693437.1	107848667	LOC107848667	flavonoid 3'%2C5'-hydroxylase 2
21	up	up	XM_016697164.1	107852117	LOC107852117	UDP-D-apiose/UDP-D-xylose synthase 2-like
22	up	up	XM_016703825.1	107858988	LOC107858988	photosystem I reaction center subunit III%2C chloroplastic-like
23	up	up	XM_016696921.1	107851825	LOC107851825	crocetin glucosyltransferase%2C chloroplastic
24	up	up	XM_016718232.1	107871326	LOC107871326	polyphenol oxidase B%2C chloroplastic-like
25	up	up	XM_016707524.1	107862076	LOC107862076	4-coumarate--CoA ligase 1
26	up	up	XM_016720725.1	107873782	LOC107873782	F-box/kelch-repeat protein At3g24760
27	up	up	XM_016691282.1	107847031	LOC107847031	uncharacterized LOC107847031||uncharacterized protein LOC107847031
28	up	up	XM_016706624.1	107861280	LOC107861280	pathogen-related protein
29	up	up	XM_016711974.1	107865785	LOC107865785	AT-hook motif nuclear-localized protein 8-like isoform X2||AT-hook motif nuclear-localized protein 8-like%2C transcript variant X1||AT-hook motif nuclear-localized protein 8-like%2C transcript variant X2||AT-hook motif nuclear-localized protein 8-like%2C transcript variant X3||AT-hook motif nuclear-localized protein 8-like%2C transcript variant X4||uncharacterized protein LOC107865785 isoform X1|…
30	up	up	XM_016706620.1	107861273	LOC107861273	glutathione S-transferase F11
31	up	up	XM_016722116.1	107875406	LOC107875406	trans-cinnamate 4-monooxygenase
32	up	up	XM_016687850.1	107843538	LOC107843538	LOW QUALITY PROTEIN: WRKY transcription factor 44-like||WRKY transcription factor 44-like
33	up	up	XM_016684643.1	107840742	LOC107840742	protein ROOT PRIMORDIUM DEFECTIVE 1
34	up	up	XM_016715125.1	107868438	LOC107868438	chlorophyll a-b binding protein 3C%2C chloroplastic
35	up	up	XM_016704755.1	107859674	LOC107859674	ATP-dependent zinc metalloprotease FTSH 6%2C chloroplastic
36	up	up	XM_016691454.1	107847267	LOC107847267	alcohol dehydrogenase-like 2
37	up	up	XM_016707202.1	107861831	LOC107861831	photosystem I reaction center subunit VI%2C chloroplastic-like
38	up	up	XM_016708649.1	107862932	LOC107862932	4-coumarate--CoA ligase 2-like
39	up	up	XM_016686713.1	107842738	LOC107842738	chlorophyll a-b binding protein CP29.1%2C chloroplastic-like
40	up	up	XM_016700776.1	107855779	LOC107855779	chlorophyll a-b binding protein 1B%2C chloroplastic-like
41	up	up	XM_016725801.1	107878708	LOC107878708	chlorophyll a-b binding protein 13%2C chloroplastic
42	up	up	XM_016725034.1	107878133	LOC107878133	chlorophyll a-b binding protein 5%2C chloroplastic-like
43	up	up	XM_016715123.1	107868436	LOC107868436	chlorophyll a-b binding protein 3C%2C chloroplastic
44	up	up	XM_016719734.1	107873029	LOC107873029	3-phosphoshikimate 1-carboxyvinyltransferase 1%2C chloroplastic
45	up	up	XM_016714513.1	107867983	LOC107867983	chlorophyll a-b binding protein P4%2C chloroplastic
46	up	up	XM_016692956.1	107848242	LOC107848242	photosystem I reaction center subunit psaK%2C chloroplastic
47	up	up	XM_016718439.1	107871487	LOC107871487	phenylalanine ammonia-lyase-like
48	up	up	XM_016698789.1	107853805	LOC107853805	1-aminocyclopropane-1-carboxylate oxidase 1
49	up	up	XM_016710836.1	107864472	LOC107864472	geraniol 8-hydroxylase-like isoform X1||geraniol 8-hydroxylase-like isoform X2||geraniol 8-hydroxylase-like%2C transcript variant X1||geraniol 8-hydroxylase-like%2C transcript variant X2
50	up	up	XM_016683724.1	107840025	LOC107840025	chlorophyll a-b binding protein CP24 10A%2C chloroplastic-like
51	up	up	XM_016697379.1	107852315	LOC107852315	probable 1-deoxy-D-xylulose-5-phosphate synthase%2C chloroplastic
52	up	up	XM_016701797.1	107856825	LOC107856825	oxygen-evolving enhancer protein 3%2C chloroplastic-like isoform X1||oxygen-evolving enhancer protein 3%2C chloroplastic-like isoform X2||oxygen-evolving enhancer protein 3%2C chloroplastic-like isoform X3||oxygen-evolving enhancer protein 3%2C chloroplastic-like isoform X4||oxygen-evolving enhancer protein 3%2C chloroplastic-like isoform X5||oxygen-evolving enhancer protein 3%2C chloroplastic-li…
53	up	up	XM_016682085.1	107838850	LOC107838850	chlorophyll a-b binding protein 7%2C chloroplastic
54	up	up	XM_016700768.1	107855768	LOC107855768	chlorophyll a-b binding protein 21%2C chloroplastic-like
55	up	up	XM_016700767.1	107855767	LOC107855767	chlorophyll a-b binding protein 1B%2C chloroplastic-like
56	up	up	XM_016722316.1	107875559	LOC107875559	licodione synthase-like
57	up	up	XM_016701745.1	107856756	LOC107856756	beta-carotene isomerase D27%2C chloroplastic-like
58	up	up	XM_016721293.1	107874518	LOC107874518	LOW QUALITY PROTEIN: transcription factor PIF1-like||transcription factor PIF1-like
59	up	up	XM_016696418.1	107851418	LOC107851418	photosystem II 5 kDa protein%2C chloroplastic-like
60	up	up	XM_016683432.1	107839798	LOC107839798	2-C-methyl-D-erythritol 4-phosphate cytidylyltransferase%2C chloroplastic
61	up	up	XM_016703548.1	107858765	LOC107858765	UPF0301 protein CHU_1773-like
62	up	up	XM_016700774.1	107855776	LOC107855776	chlorophyll a-b binding protein 1B%2C chloroplastic-like
63	up	up	XM_016683979.1	107840200	LOC107840200	18.2 kDa class I heat shock protein-like
64	up	up	XM_016682099.1	107838859	LOC107838859	transcription factor HY5
65	up	up	XM_016700777.1	107855780	LOC107855780	chlorophyll a-b binding protein 21%2C chloroplastic-like
66	up	up	XM_016710291.1	107864038	LOC107864038	blue-light photoreceptor PHR2
67	up	up	XM_016704871.1	107859769	LOC107859769	probable protein phosphatase 2C 47 isoform X1||probable protein phosphatase 2C 47 isoform X2||probable protein phosphatase 2C 47%2C transcript variant X1||probable protein phosphatase 2C 47%2C transcript variant X2
68	up	up	XM_016684916.1	107840956	LOC107840956	serine acetyltransferase 5
69	up	up	XM_016684802.1	107840863	LOC107840863	shikimate O-hydroxycinnamoyltransferase-like
70	up	up	XM_016701974.1	107857025	LOC107857025	chlorophyll a-b binding protein 3C%2C chloroplastic
71	up	up	XM_016700778.1	107855782	LOC107855782	chlorophyll a-b binding protein 21%2C chloroplastic
72	up	up	XM_016682796.1	107839349	LOC107839349	carotenoid 9%2C10(9'%2C10')-cleavage dioxygenase 1-like isoform X1||carotenoid 9%2C10(9'%2C10')-cleavage dioxygenase 1-like isoform X2||carotenoid 9%2C10(9'%2C10')-cleavage dioxygenase 1-like%2C transcript variant X1||carotenoid 9%2C10(9'%2C10')-cleavage dioxygenase 1-like%2C transcript variant X2
73	up	up	XM_016699223.1	107854227	LOC107854227	protein TSS isoform X1||protein TSS isoform X2||protein TSS%2C transcript variant X1||protein TSS%2C transcript variant X2
74	up	up	XM_016718775.1	107871931	LOC107871931	uncharacterized LOC107871931||uncharacterized protein LOC107871931
75	up	up	XM_016701650.1	107856678	LOC107856678	temperature-induced lipocalin-1-like
76	up	up	XM_016721341.1	107874577	LOC107874577	uncharacterized LOC107874577||uncharacterized protein LOC107874577
77	up	up	XM_016725148.1	107878224	LOC107878224	probable NAD(P)H dehydrogenase subunit CRR3%2C chloroplastic
78	up	up	XM_016701288.1	107856304	LOC107856304	fatty acid desaturase 4%2C chloroplastic-like
79	up	up	XM_016719763.1	107873057	LOC107873057	uncharacterized LOC107873057||uncharacterized protein LOC107873057
80	up	up	XM_016712888.1	107866881	LOC107866881	photosystem I reaction center subunit IV B%2C chloroplastic
81	up	up	XM_016719829.1	107873104	LOC107873104	rhodanese-like domain-containing protein 14%2C chloroplastic
82	up	up	XM_016687814.1	107843504	LOC107843504	uncharacterized LOC107843504%2C transcript variant X1||uncharacterized LOC107843504%2C transcript variant X2||uncharacterized protein LOC107843504
83	up	up	XM_016700775.1	107855778	LOC107855778	chlorophyll a-b binding protein 21%2C chloroplastic
84	up	up	XM_016707798.1	107862281	LOC107862281	chaperone protein ClpB1-like
85	up	up	XM_016704580.1	107859535	LOC107859535	oxygen-evolving enhancer protein 3-2%2C chloroplastic
86	up	up	XM_016707689.1	107862201	LOC107862201	uncharacterized acetyltransferase At3g50280-like isoform X1||uncharacterized acetyltransferase At3g50280-like isoform X2||uncharacterized acetyltransferase At3g50280-like%2C transcript variant X1||uncharacterized acetyltransferase At3g50280-like%2C transcript variant X2
87	up	up	XM_016716391.1	107870011	LOC107870011	uncharacterized LOC107870011%2C transcript variant X1||uncharacterized LOC107870011%2C transcript variant X2||uncharacterized protein LOC107870011 isoform X1||uncharacterized protein LOC107870011 isoform X2
88	up	up	XM_016686643.1	107842687	LOC107842687	basic helix-loop-helix protein A isoform X1||basic helix-loop-helix protein A isoform X2||basic helix-loop-helix protein A isoform X3||truncated basic helix-loop-helix protein A isoform X4||truncated basic helix-loop-helix protein A%2C transcript variant X1||truncated basic helix-loop-helix protein A%2C transcript variant X2||truncated basic helix-loop-helix protein A%2C transcript variant X3||tr…
89	up	up	XM_016701141.1	107856149	LOC107856149	protein NRT1/ PTR FAMILY 1.2-like isoform X1||protein NRT1/ PTR FAMILY 1.2-like isoform X2||protein NRT1/ PTR FAMILY 1.2-like%2C transcript variant X1||protein NRT1/ PTR FAMILY 1.2-like%2C transcript variant X2
90	up	up	XM_016687420.1	107843200	LOC107843200	photosystem II reaction center W protein%2C chloroplastic-like
91	up	up	XM_016691826.1	107847527	LOC107847527	ruBisCO large subunit-binding protein subunit alpha
92	up	up	XM_016683967.1	107840191	LOC107840191	PXMP2/4 family protein 4
93	up	up	XM_016716826.1	107870336	LOC107870336	protein IN2-1 homolog B-like isoform X1||protein IN2-1 homolog B-like isoform X2||protein IN2-1 homolog B-like isoform X3||protein IN2-1 homolog B-like%2C transcript variant X1||protein IN2-1 homolog B-like%2C transcript variant X2||protein IN2-1 homolog B-like%2C transcript variant X3
94	up	up	XM_016707872.1	107862334	LOC107862334	flavonoid 3'-monooxygenase
95	up	up	XM_016689507.1	107845278	LOC107845278	uncharacterized LOC107845278||uncharacterized protein LOC107845278
96	up	up	XM_016715175.1	107868478	LOC107868478	ATP sulfurylase 1%2C chloroplastic-like
97	up	up	XM_016692171.1	107847725	LOC107847725	dicarboxylate transporter 1%2C chloroplastic
98	up	up	XM_016709910.1	107863778	LOC107863778	chlorophyll a-b binding protein 13%2C chloroplastic
99	up	up	XM_016722246.1	107875505	LOC107875505	17.7 kDa class I heat shock protein-like
100	up	up	XM_016693464.1	107848686	LOC107848686	stromal 70 kDa heat shock-related protein%2C chloroplastic-like
101	up	up	XM_016721980.1	107875316	LOC107875316	photosystem I reaction center subunit IV A%2C chloroplastic
102	up	up	XM_016725607.1	107878568	LOC107878568	B-box zinc finger protein 22
103	up	up	XM_016702258.1	107857365	LOC107857365	photosynthetic NDH subunit of subcomplex B 3%2C chloroplastic
104	up	up	XM_016717828.1	107871036	LOC107871036	peptide methionine sulfoxide reductase B5-like
105	up	up	XM_016722300.1	107875543	LOC107875543	heat shock cognate 70 kDa protein 1
106	up	up	XM_016725573.1	107878554	LOC107878554	probable solanesyl-diphosphate synthase 3%2C chloroplastic
107	up	up	XM_016709055.1	107863234	LOC107863234	protein DETOXIFICATION 35-like||protein DETOXIFICATION 35-like%2C transcript variant X1||protein DETOXIFICATION 35-like%2C transcript variant X2
108	up	up	XM_016718034.1	107871194	LOC107871194	ultraviolet-B receptor UVR8||ultraviolet-B receptor UVR8%2C transcript variant X1||ultraviolet-B receptor UVR8%2C transcript variant X2||ultraviolet-B receptor UVR8%2C transcript variant X3
109	up	up	XM_016714292.1	107867843	LOC107867843	anthocyanidin 3-O-glucoside 2'''-O-xylosyltransferase-like
110	up	up	XM_016718422.1	107871477	LOC107871477	chlorophyll a-b binding protein 6A%2C chloroplastic
111	up	up	XM_016721184.1	107874389	LOC107874389	uncharacterized LOC107874389||uncharacterized protein LOC107874389
112	up	up	XM_016683773.1	107840055	LOC107840055	7-deoxyloganetin glucosyltransferase-like
113	up	up	XM_016702319.1	107857533	LOC107857533	root phototropism protein 2
114	up	up	XM_016723913.1	107877220	LOC107877220	EPIDERMAL PATTERNING FACTOR-like protein 9
115	up	up	XM_016682532.1	107839156	LOC107839156	(+)-neomenthol dehydrogenase-like isoform X1||(+)-neomenthol dehydrogenase-like isoform X2||(+)-neomenthol dehydrogenase-like%2C transcript variant X1||(+)-neomenthol dehydrogenase-like%2C transcript variant X2
116	up	up	XM_016697096.1	107852043	LOC107852043	probable glutathione S-transferase parC||probable glutathione S-transferase parC%2C transcript variant X1||probable glutathione S-transferase parC%2C transcript variant X2
117	up	up	XM_016718169.1	107871285	LOC107871285	WD repeat-containing protein 76
118	up	up	XM_016684378.1	107840496	LOC107840496	probable ribosome-binding factor A%2C chloroplastic||probable ribosome-binding factor A%2C chloroplastic%2C transcript variant X1||probable ribosome-binding factor A%2C chloroplastic%2C transcript variant X2
119	up	up	XM_016705873.1	107860495	LOC107860495	chorismate mutase 1%2C chloroplastic
120	up	up	XM_016707557.1	107862104	LOC107862104	uncharacterized protein At4g14100-like
121	up	up	XM_016708861.1	107863093	LOC107863093	protein PLASTID TRANSCRIPTIONALLY ACTIVE 7 isoform X1||protein PLASTID TRANSCRIPTIONALLY ACTIVE 7 isoform X2||protein PLASTID TRANSCRIPTIONALLY ACTIVE 7%2C transcript variant X1||protein PLASTID TRANSCRIPTIONALLY ACTIVE 7%2C transcript variant X2
122	up	up	XM_016692963.1	107848250	LOC107848250	cytosolic sulfotransferase 12-like
123	up	up	XM_016697794.1	107852750	LOC107852750	chalcone--flavonone isomerase isoform X1||chalcone--flavonone isomerase isoform X2||chalcone--flavonone isomerase%2C transcript variant X1||chalcone--flavonone isomerase%2C transcript variant X2
124	up	up	XM_016708346.1	107862709	LOC107862709	nucleoside diphosphate kinase 2%2C chloroplastic
125	up	up	XM_016684038.1	107840229	LOC107840229	CSC1-like protein At3g54510 isoform X1||CSC1-like protein At3g54510 isoform X2||CSC1-like protein At3g54510 isoform X3||CSC1-like protein At3g54510%2C transcript variant X1||CSC1-like protein At3g54510%2C transcript variant X2||CSC1-like protein At3g54510%2C transcript variant X3
126	up	up	XM_016706169.1	107860713	LOC107860713	succinate dehydrogenase [ubiquinone] iron-sulfur subunit 2%2C mitochondrial
127	up	up	XM_016684282.1	107840425	LOC107840425	diaminopimelate decarboxylase 1%2C chloroplastic-like
128	up	up	TCONS_00147602	XLOC_085941	XLOC_085941	-
129	up	up	XM_016724048.1	107877398	LOC107877398	squamosa promoter-binding-like protein 3
130	up	up	XM_016714005.1	107867663	LOC107867663	fructose-1%2C6-bisphosphatase%2C cytosolic
131	up	up	XM_016683978.1	107840199	LOC107840199	17.8 kDa class I heat shock protein-like
132	up	up	XM_016710380.1	107864109	LOC107864109	heat shock 70 kDa protein 8||heat shock 70 kDa protein 8%2C transcript variant X1||heat shock 70 kDa protein 8%2C transcript variant X2
133	up	up	XM_016718509.1	107871572	LOC107871572	heat shock cognate 70 kDa protein 2-like
134	up	up	XM_016704333.1	107859351	LOC107859351	dnaJ protein homolog 1-like
135	up	up	XM_016692011.1	107847633	LOC107847633	uncharacterized LOC107847633%2C transcript variant X1||uncharacterized LOC107847633%2C transcript variant X2||uncharacterized LOC107847633%2C transcript variant X3||uncharacterized LOC107847633%2C transcript variant X4||uncharacterized protein LOC107847633 isoform X1||uncharacterized protein LOC107847633 isoform X2
136	up	up	XM_016720261.1	107873416	LOC107873416	internal alternative NAD(P)H-ubiquinone oxidoreductase A1%2C mitochondrial
137	up	up	XM_016683924.1	107840171	LOC107840171	probable zinc metallopeptidase EGY3%2C chloroplastic
138	up	up	XR_001665109.1	107839560	LOC107839560	uncharacterized LOC107839560%2C transcript variant X1||uncharacterized LOC107839560%2C transcript variant X2||uncharacterized protein LOC107839560
139	up	up	XM_016694771.1	107850333	LOC107850333	low-temperature-induced cysteine proteinase-like
140	up	up	XM_016725606.1	107878567	LOC107878567	trifunctional UDP-glucose 4%2C6-dehydratase/UDP-4-keto-6-deoxy-D-glucose 3%2C5-epimerase/UDP-4-keto-L-rhamnose-reductase RHM1
141	up	up	XM_016713922.1	107867608	LOC107867608	small heat shock protein%2C chloroplastic
142	up	up	XM_016719071.1	107872316	LOC107872316	22.0 kDa class IV heat shock protein-like
143	up	up	XM_016691455.1	107847268	LOC107847268	alcohol dehydrogenase class-3-like isoform X1||alcohol dehydrogenase class-3-like isoform X2||alcohol dehydrogenase class-3-like%2C transcript variant X1||alcohol dehydrogenase class-3-like%2C transcript variant X2||alcohol dehydrogenase class-3-like%2C transcript variant X3||alcohol dehydrogenase class-3-like%2C transcript variant X4||alcohol dehydrogenase class-3-like%2C transcript variant X5||…
144	up	up	XM_016699764.1	107854762	LOC107854762	photosystem II 5 kDa protein%2C chloroplastic
145	up	up	XM_016688102.1	107843727	LOC107843727	transcription initiation factor TFIID subunit 12-like
146	up	up	XM_016725189.1	107878266	LOC107878266	beta-amylase isoform X1||beta-amylase isoform X2||beta-amylase%2C transcript variant X1||beta-amylase%2C transcript variant X2||beta-amylase%2C transcript variant X3
147	up	up	XM_016687977.1	107843634	LOC107843634	peroxiredoxin-2E-2%2C chloroplastic
148	up	up	XM_016722422.1	107875631	LOC107875631	F-box protein At4g18380-like
149	up	up	XM_016698850.1	107853861	LOC107853861	multiprotein-bridging factor 1c
150	up	up	XM_016718744.1	107871886	LOC107871886	plant UBX domain-containing protein 4-like
151	up	up	XM_016687833.1	107843523	LOC107843523	protein REVEILLE 8-like isoform X1||protein REVEILLE 8-like isoform X2||protein REVEILLE 8-like%2C transcript variant X1||protein REVEILLE 8-like%2C transcript variant X2
152	up	up	TCONS_00015949	107860072	LOC107860072	cytochrome b-like
153	up	up	XM_016695828.1	107850965	LOC107850965	cytochrome P450 CYP736A12-like
154	up	up	XM_016712433.1	107866321	LOC107866321	protein STAY-GREEN%2C chloroplastic-like
155	up	up	XM_016698188.1	107853184	LOC107853184	ABC transporter I family member 19-like||ABC transporter I family member 19-like%2C transcript variant X1||ABC transporter I family member 19-like%2C transcript variant X2
156	up	up	XM_016708434.1	107862778	LOC107862778	21 kDa seed protein-like
157	up	up	XM_016719684.1	107872994	LOC107872994	LOW QUALITY PROTEIN: chlorophyllide a oxygenase%2C chloroplastic||chlorophyllide a oxygenase%2C chloroplastic
158	up	up	XM_016706956.1	107861648	LOC107861648	17.4 kDa class III heat shock protein
159	up	up	XM_016689621.1	107845349	LOC107845349	chlorophyll a-b binding protein 8%2C chloroplastic
160	up	up	XM_016707494.1	107862051	LOC107862051	heat shock 70 kDa protein
161	up	up	XM_016720250.1	107873403	LOC107873403	heat shock protein 83
162	up	up	XM_016703917.1	107859040	LOC107859040	2-succinylbenzoate--CoA ligase%2C chloroplastic/peroxisomal
163	up	up	XM_016688226.1	107843828	LOC107843828	uncharacterized protein DDB_G0283357
164	up	up	XR_001673172.1	107867402	LOC107867402	uncharacterized LOC107867402%2C transcript variant X1||uncharacterized LOC107867402%2C transcript variant X2||uncharacterized LOC107867402%2C transcript variant X3||uncharacterized LOC107867402%2C transcript variant X4||uncharacterized LOC107867402%2C transcript variant X5||uncharacterized LOC107867402%2C transcript variant X6||uncharacterized LOC107867402%2C transcript variant X7||uncharacterize…
165	up	up	XM_016693167.1	107848402	LOC107848402	cytochrome P450 CYP749A22-like
166	up	up	XM_016726564.1	107879536	LOC107879536	30S ribosomal protein S1%2C chloroplastic
167	up	up	XM_016681930.1	107838745	LOC107838745	protein SLOW GREEN 1%2C chloroplastic
168	up	up	XM_016684000.1	107840213	LOC107840213	uncharacterized LOC107840213||uncharacterized protein LOC107840213
169	up	up	XM_016709186.1	107863314	LOC107863314	LOW QUALITY PROTEIN: probable methyltransferase PMT15||probable methyltransferase PMT15
170	up	up	XR_001668235.1	107849675	LOC107849675	WD repeat-containing protein RUP2-like||WD repeat-containing protein RUP2-like%2C transcript variant X1||WD repeat-containing protein RUP2-like%2C transcript variant X2
171	up	up	XM_016688250.1	107843848	LOC107843848	agamous-like MADS-box protein AGL18
172	up	up	XM_016705814.1	107860446	LOC107860446	ninja-family protein AFP3
173	up	up	XM_016719363.1	107872767	LOC107872767	adenylate kinase%2C chloroplastic-like isoform X1||adenylate kinase%2C chloroplastic-like isoform X2||adenylate kinase%2C chloroplastic-like%2C transcript variant X1||adenylate kinase%2C chloroplastic-like%2C transcript variant X2
174	up	up	XM_016709024.1	107863207	LOC107863207	heat shock protein 83-like
175	up	up	XM_016682711.1	107839289	LOC107839289	hydroquinone glucosyltransferase-like
176	up	up	XM_016713560.1	107867368	LOC107867368	uncharacterized protein At5g64816-like
177	up	up	XM_016696781.1	107851694	LOC107851694	protein PAM68%2C chloroplastic
178	up	up	XM_016700235.1	107855237	LOC107855237	S-norcoclaurine synthase 1-like
179	up	up	XM_016726343.1	107879272	LOC107879272	uncharacterized mitochondrial protein ymf1-like
180	up	up	XM_016706077.1	107860650	LOC107860650	50S ribosomal protein L12%2C chloroplastic-like
181	up	up	XM_016692489.1	107847894	LOC107847894	superoxide dismutase [Cu-Zn]%2C chloroplastic
182	up	up	XM_016692422.1	107847864	LOC107847864	REF/SRPP-like protein At1g67360
183	up	up	XM_016711909.1	107865710	LOC107865710	disease resistance protein At4g27190-like
184	up	up	XM_016711041.1	107864619	LOC107864619	uncharacterized LOC107864619||uncharacterized protein LOC107864619
185	up	up	XM_016701053.1	107856054	LOC107856054	pentatricopeptide repeat-containing protein At5g25630-like isoform X1||pentatricopeptide repeat-containing protein At5g25630-like isoform X2||pentatricopeptide repeat-containing protein At5g25630-like%2C transcript variant X1||pentatricopeptide repeat-containing protein At5g25630-like%2C transcript variant X2||pentatricopeptide repeat-containing protein At5g25630-like%2C transcript variant X3||pe…
186	up	up	XM_016687646.1	107843380	LOC107843380	LOW QUALITY PROTEIN: UDP-glycosyltransferase 73C1-like||UDP-glycosyltransferase 73C1-like
187	up	up	XM_016724843.1	107877978	LOC107877978	uncharacterized LOC107877978||uncharacterized protein LOC107877978
188	up	up	XM_016724144.1	107877494	LOC107877494	pathogenesis-related protein PR-1-like
189	up	up	XM_016726877.1	107879955	LOC107879955	cinnamate beta-D-glucosyltransferase-like isoform X1||cinnamate beta-D-glucosyltransferase-like isoform X2||cinnamate beta-D-glucosyltransferase-like%2C transcript variant X1||cinnamate beta-D-glucosyltransferase-like%2C transcript variant X2
190	up	up	XM_016707490.1	107862048	LOC107862048	chaperone protein dnaJ 8%2C chloroplastic
191	up	up	XM_016682280.1	107838970	LOC107838970	DNA-damage-repair/toleration protein DRT100-like
192	up	up	XM_016687772.1	107843465	LOC107843465	ribulose bisphosphate carboxylase/oxygenase activase 1%2C chloroplastic-like||ribulose bisphosphate carboxylase/oxygenase activase 1%2C chloroplastic-like%2C transcript variant X1||ribulose bisphosphate carboxylase/oxygenase activase 1%2C chloroplastic-like%2C transcript variant X2
193	up	up	XM_016719685.1	107872996	LOC107872996	chlorophyllide a oxygenase%2C chloroplastic-like
194	up	up	XM_016713934.1	107867615	LOC107867615	small heat shock protein%2C chloroplastic-like
195	up	up	XM_016684277.1	107840420	LOC107840420	uncharacterized LOC107840420%2C transcript variant X1||uncharacterized LOC107840420%2C transcript variant X2||uncharacterized LOC107840420%2C transcript variant X3||uncharacterized protein LOC107840420
196	up	up	XM_016690263.1	107845780	LOC107845780	anthocyanin 5-aromatic acyltransferase-like
197	up	up	XM_016718353.1	107871423	LOC107871423	probable methylenetetrahydrofolate reductase
198	up	up	XM_016724836.1	107877999	LOC107877999	phospholipase A2-alpha
199	up	up	XM_016694099.1	107849541	LOC107849541	uncharacterized LOC107849541||uncharacterized protein LOC107849541
200	up	up	XM_016694333.1	107849770	LOC107849770	probable carbohydrate esterase At4g34215
201	up	up	XM_016711287.1	107864876	LOC107864876	glutathione S-transferase T1-like
202	up	up	XM_016696696.1	107851615	LOC107851615	ubiquitin carboxyl-terminal hydrolase 18 isoform X1||ubiquitin carboxyl-terminal hydrolase 18 isoform X2||ubiquitin carboxyl-terminal hydrolase 18%2C transcript variant X1||ubiquitin carboxyl-terminal hydrolase 18%2C transcript variant X2
203	up	up	XM_016692264.1	107847783	LOC107847783	protein TIC 100
204	up	up	XM_016689149.1	107844805	LOC107844805	desiccation-related protein PCC13-62-like
205	up	up	XM_016699132.1	107854138	LOC107854138	salicylic acid-binding protein 2
206	up	up	XM_016707704.1	107862211	LOC107862211	peptidyl-prolyl cis-trans isomerase FKBP17-2%2C chloroplastic-like
207	up	up	XM_016696177.1	107851233	LOC107851233	GATA transcription factor 17-like||GATA transcription factor 17-like%2C transcript variant X1||GATA transcription factor 17-like%2C transcript variant X2
208	up	up	XM_016693226.1	107848458	LOC107848458	membrane protein of ER body-like protein isoform X1||membrane protein of ER body-like protein%2C transcript variant X1||membrane protein of ER body-like protein%2C transcript variant X2||membrane protein of ER body-like protein%2C transcript variant X3||uncharacterized protein LOC107848458 isoform X2||uncharacterized protein LOC107848458 isoform X3
209	up	up	XM_016683683.1	107840001	LOC107840001	protein TIC110%2C chloroplastic
210	up	up	XM_016725202.1	107878274	LOC107878274	scarecrow-like protein 32||scarecrow-like protein 32%2C transcript variant X1||scarecrow-like protein 32%2C transcript variant X2||scarecrow-like protein 32%2C transcript variant X3
211	up	up	XM_016723938.1	107877254	LOC107877254	MYB-like transcription factor ETC3
212	up	up	XM_016696839.1	107851761	LOC107851761	serine/threonine-protein kinase 38-like
213	up	up	XM_016722737.1	107875867	LOC107875867	nucleoside diphosphate kinase 2%2C chloroplastic-like isoform X1||nucleoside diphosphate kinase 2%2C chloroplastic-like isoform X2||nucleoside diphosphate kinase 2%2C chloroplastic-like%2C transcript variant X1||nucleoside diphosphate kinase 2%2C chloroplastic-like%2C transcript variant X2
214	up	up	XM_016716569.1	107870139	LOC107870139	15.7 kDa heat shock protein%2C peroxisomal
215	up	up	XM_016700813.1	107855817	LOC107855817	B-box zinc finger protein 32
216	up	up	XM_016697346.1	107852257	LOC107852257	pentatricopeptide repeat-containing protein At3g62470%2C mitochondrial-like
217	up	up	XM_016717465.1	107870812	LOC107870812	uncharacterized LOC107870812%2C transcript variant X1||uncharacterized LOC107870812%2C transcript variant X2||uncharacterized LOC107870812%2C transcript variant X3||uncharacterized LOC107870812%2C transcript variant X4||uncharacterized protein LOC107870812 isoform X1||uncharacterized protein LOC107870812 isoform X2||uncharacterized protein LOC107870812 isoform X3||uncharacterized protein LOC10787…
218	up	up	XM_016716059.1	107869215	LOC107869215	F-box/kelch-repeat protein At3g23880-like
219	up	up	XM_016703511.1	107858734	LOC107858734	uncharacterized LOC107858734||uncharacterized protein LOC107858734
220	up	up	XM_016713885.1	107867582	LOC107867582	uncharacterized protein At4g37920%2C chloroplastic isoform X1||uncharacterized protein At4g37920%2C chloroplastic isoform X2||uncharacterized protein At4g37920%2C chloroplastic%2C transcript variant X1||uncharacterized protein At4g37920%2C chloroplastic%2C transcript variant X2
221	up	up	XM_016716654.1	107870208	LOC107870208	actin-97
222	up	up	XM_016689807.1	107845462	LOC107845462	uridine kinase-like protein 4
223	up	up	XM_016710216.1	107863982	LOC107863982	CASP-like protein 1E2
224	up	up	XM_016712879.1	107866873	LOC107866873	chaperone protein dnaJ 11%2C chloroplastic-like
225	up	up	XM_016718354.1	107871424	LOC107871424	2-alkenal reductase (NADP(+)-dependent)
226	up	up	XM_016710424.1	107864138	LOC107864138	uncharacterized LOC107864138||uncharacterized protein LOC107864138
227	up	up	XM_016721872.1	107875246	LOC107875246	auxin-binding protein T92
228	up	up	XM_016687835.1	107843524	LOC107843524	LOW QUALITY PROTEIN: WRKY transcription factor 44-like||WRKY transcription factor 44-like
229	up	up	XM_016721369.1	107874604	LOC107874604	26.5 kDa heat shock protein%2C mitochondrial-like
230	up	up	XM_016719707.1	107873016	LOC107873016	uncharacterized LOC107873016||uncharacterized protein LOC107873016
231	up	up	XM_016689272.1	107844958	LOC107844958	macrophage migration inhibitory factor homolog
232	up	up	XM_016717173.1	107870596	LOC107870596	spindle and kinetochore-associated protein 1 homolog isoform X1||spindle and kinetochore-associated protein 1 homolog isoform X2||spindle and kinetochore-associated protein 1 homolog%2C transcript variant X1||spindle and kinetochore-associated protein 1 homolog%2C transcript variant X2
233	up	up	XM_016712111.1	107865923	LOC107865923	psbQ-like protein 3%2C chloroplastic
234	up	up	XM_016695151.1	107850548	LOC107850548	kinesin-like protein KCA2
235	up	up	XM_016700651.1	107855629	LOC107855629	cysteine synthase%2C chloroplastic/chromoplastic
236	up	up	XM_016691493.1	107847309	LOC107847309	putative low molecular weight protein-tyrosine-phosphatase slr0328 isoform X1||putative low molecular weight protein-tyrosine-phosphatase slr0328 isoform X2||putative low molecular weight protein-tyrosine-phosphatase slr0328 isoform X3||putative low molecular weight protein-tyrosine-phosphatase slr0328%2C transcript variant X1||putative low molecular weight protein-tyrosine-phosphatase slr0328%2C…
237	up	up	XM_016720578.1	107873647	LOC107873647	multiple organellar RNA editing factor 2%2C chloroplastic-like
238	up	up	XM_016694405.1	107849863	LOC107849863	uncharacterized LOC107849863||uncharacterized protein LOC107849863
239	up	up	XM_016693623.1	107848903	LOC107848903	ornithine carbamoyltransferase%2C chloroplastic-like
240	up	up	XM_016714230.1	107867802	LOC107867802	uncharacterized LOC107867802||uncharacterized protein LOC107867802
241	up	up	XM_016684828.1	107840888	LOC107840888	20 kDa chaperonin%2C chloroplastic-like
242	up	up	XM_016714354.1	107867882	LOC107867882	alpha-1%2C4 glucan phosphorylase L-1 isozyme%2C chloroplastic/amyloplastic isoform X1||alpha-1%2C4 glucan phosphorylase L-1 isozyme%2C chloroplastic/amyloplastic isoform X2||alpha-1%2C4 glucan phosphorylase L-1 isozyme%2C chloroplastic/amyloplastic isoform X3||alpha-1%2C4 glucan phosphorylase L-1 isozyme%2C chloroplastic/amyloplastic%2C transcript variant X1||alpha-1%2C4 glucan phosphorylase L-1 …
243	up	up	XM_016689273.1	107844959	LOC107844959	LOW QUALITY PROTEIN: desiccation-related protein PCC13-62-like||desiccation-related protein PCC13-62-like
244	up	up	XM_016708388.1	107862740	LOC107862740	asparagine--tRNA ligase%2C chloroplastic/mitochondrial
245	up	up	XM_016708795.1	107863044	LOC107863044	small heat shock protein%2C chloroplastic
246	up	up	XR_001668655.1	107850550	LOC107850550	uncharacterized LOC107850550%2C transcript variant X1||uncharacterized LOC107850550%2C transcript variant X2||uncharacterized LOC107850550%2C transcript variant X3||uncharacterized LOC107850550%2C transcript variant X4||uncharacterized LOC107850550%2C transcript variant X5||uncharacterized protein LOC107850550 isoform X1||uncharacterized protein LOC107850550 isoform X2
247	up	up	XM_016700718.1	107855705	LOC107855705	ylmG homolog protein 1-1%2C chloroplastic-like
248	up	up	XR_001673060.1	107866895	LOC107866895	uncharacterized LOC107866895%2C transcript variant X1||uncharacterized LOC107866895%2C transcript variant X2||uncharacterized LOC107866895%2C transcript variant X3||uncharacterized LOC107866895%2C transcript variant X4||uncharacterized protein LOC107866895
249	up	up	XM_016718381.1	107871447	LOC107871447	phenylalanine--tRNA ligase%2C chloroplastic/mitochondrial isoform X1||phenylalanine--tRNA ligase%2C chloroplastic/mitochondrial isoform X2||phenylalanine--tRNA ligase%2C chloroplastic/mitochondrial%2C transcript variant X1||phenylalanine--tRNA ligase%2C chloroplastic/mitochondrial%2C transcript variant X2||phenylalanine--tRNA ligase%2C chloroplastic/mitochondrial%2C transcript variant X3
250	up	up	XM_016707811.1	107862290	LOC107862290	UDP-glucose 6-dehydrogenase 5-like||UDP-glucose 6-dehydrogenase 5-like%2C transcript variant X1||UDP-glucose 6-dehydrogenase 5-like%2C transcript variant X2||UDP-glucose 6-dehydrogenase 5-like%2C transcript variant X3
251	up	up	XM_016687392.1	107843186	LOC107843186	heterodimeric geranylgeranyl pyrophosphate synthase small subunit%2C chloroplastic||heterodimeric geranylgeranyl pyrophosphate synthase small subunit%2C chloroplastic%2C transcript variant X1||heterodimeric geranylgeranyl pyrophosphate synthase small subunit%2C chloroplastic%2C transcript variant X2||heterodimeric geranylgeranyl pyrophosphate synthase small subunit%2C chloroplastic%2C transcript …
252	up	up	XM_016699502.1	107854492	LOC107854492	uncharacterized LOC107854492||uncharacterized protein LOC107854492
253	up	up	XM_016690014.1	107845595	LOC107845595	peroxisomal (S)-2-hydroxy-acid oxidase GLO1-like isoform X2||peroxisomal (S)-2-hydroxy-acid oxidase-like isoform X1||peroxisomal (S)-2-hydroxy-acid oxidase-like%2C transcript variant X1||peroxisomal (S)-2-hydroxy-acid oxidase-like%2C transcript variant X2||peroxisomal (S)-2-hydroxy-acid oxidase-like%2C transcript variant X3||peroxisomal (S)-2-hydroxy-acid oxidase-like%2C transcript variant X4
254	up	up	XM_016707942.1	107862377	LOC107862377	protein CHAPERONE-LIKE PROTEIN OF POR1%2C chloroplastic
255	up	up	XM_016721818.1	107875211	LOC107875211	uncharacterized LOC107875211||uncharacterized protein LOC107875211
256	up	up	XM_016712778.1	107866790	LOC107866790	protein NLP5||protein NLP5%2C transcript variant X1||protein NLP5%2C transcript variant X2||protein NLP5%2C transcript variant X3||protein NLP5%2C transcript variant X4||protein NLP5%2C transcript variant X5||protein NLP5%2C transcript variant X6||protein NLP5%2C transcript variant X7||protein NLP5%2C transcript variant X8
257	up	up	XM_016690890.1	107846522	LOC107846522	2-Cys peroxiredoxin BAS1%2C chloroplastic
258	up	up	XM_016697152.1	107852104	LOC107852104	formin-like protein 12||formin-like protein 12%2C transcript variant X1||formin-like protein 12%2C transcript variant X2
259	up	up	XM_016688022.1	107843662	LOC107843662	uncharacterized LOC107843662%2C transcript variant X1||uncharacterized LOC107843662%2C transcript variant X2||uncharacterized LOC107843662%2C transcript variant X3||uncharacterized LOC107843662%2C transcript variant X4||uncharacterized protein LOC107843662
260	down	up	XM_016709354.1	107863443	LOC107863443	putative glycine-rich cell wall structural protein 1
261	down	up	XM_016722192.1	107875461	LOC107875461	ran-binding protein 1 homolog b
262	down	up	XM_016707391.1	107861969	LOC107861969	uncharacterized LOC107861969%2C transcript variant X1||uncharacterized LOC107861969%2C transcript variant X2||uncharacterized protein LOC107861969 isoform X1||uncharacterized protein LOC107861969 isoform X2
263	down	up	XM_016695972.1	107851071	LOC107851071	cell wall / vacuolar inhibitor of fructosidase 1-like
264	down	up	XM_016691550.1	107847358	LOC107847358	uncharacterized LOC107847358%2C transcript variant X1||uncharacterized LOC107847358%2C transcript variant X2||uncharacterized protein LOC107847358 isoform X1||uncharacterized protein LOC107847358 isoform X2
265	down	down	XM_016721291.1	107874516	LOC107874516	uncharacterized LOC107874516||uncharacterized protein LOC107874516
266	down	down	XM_016720937.1	107874043	LOC107874043	LOW QUALITY PROTEIN: uncharacterized protein LOC107874043||uncharacterized LOC107874043
267	down	down	XM_016698525.1	107853526	LOC107853526	protein TAR1-like
268	down	down	XM_016703042.1	107858390	LOC107858390	AAA-ATPase ASD%2C mitochondrial-like
269	down	down	XM_016707023.1	107861701	LOC107861701	uncharacterized LOC107861701||uncharacterized protein LOC107861701
270	down	down	XM_016710935.1	107864537	LOC107864537	myosin-7
271	down	down	XM_016684699.1	107840787	LOC107840787	zinc finger BED domain-containing protein DAYSLEEPER-like isoform X1||zinc finger BED domain-containing protein DAYSLEEPER-like isoform X2||zinc finger BED domain-containing protein DAYSLEEPER-like isoform X3||zinc finger BED domain-containing protein DAYSLEEPER-like isoform X4||zinc finger BED domain-containing protein DAYSLEEPER-like isoform X5||zinc finger BED domain-containing protein DAYSLEE…
272	down	down	XM_016698649.1	107853678	LOC107853678	uncharacterized LOC107853678%2C transcript variant X1||uncharacterized LOC107853678%2C transcript variant X2||uncharacterized protein LOC107853678 isoform X1||uncharacterized protein LOC107853678 isoform X2
273	down	down	XM_016696880.1	107851792	LOC107851792	uncharacterized LOC107851792||uncharacterized protein LOC107851792
274	down	down	XM_016704341.1	107859358	LOC107859358	auxin-repressed 12.5 kDa protein isoform X1||auxin-repressed 12.5 kDa protein isoform X2||auxin-repressed 12.5 kDa protein%2C transcript variant X1||auxin-repressed 12.5 kDa protein%2C transcript variant X2
275	down	down	XM_016698259.1	107853263	LOC107853263	heavy metal-associated isoprenylated plant protein 3 isoform X1||heavy metal-associated isoprenylated plant protein 3 isoform X2||heavy metal-associated isoprenylated plant protein 3%2C transcript variant X1||heavy metal-associated isoprenylated plant protein 3%2C transcript variant X2
276	down	down	XR_001667161.1	107846141	LOC107846141	uncharacterized LOC107846141%2C transcript variant X1||uncharacterized LOC107846141%2C transcript variant X2||uncharacterized LOC107846141%2C transcript variant X3||uncharacterized protein LOC107846141
277	down	down	XM_016710600.1	107864268	LOC107864268	salicylate carboxymethyltransferase-like
278	down	down	XM_016701723.1	107856737	LOC107856737	probable protein phosphatase 2C 15||probable protein phosphatase 2C 15%2C transcript variant X1||probable protein phosphatase 2C 15%2C transcript variant X2||probable protein phosphatase 2C 15%2C transcript variant X3
279	down	down	XM_016695663.1	107850867	LOC107850867	homeobox-leucine zipper protein ATHB-6-like
280	down	down	XM_016700206.1	107855214	LOC107855214	pro-resilin-like
281	down	down	XM_016687617.1	107843365	LOC107843365	serine/threonine-protein kinase CDL1-like
282	down	down	XM_016695231.1	107850595	LOC107850595	dnaJ protein homolog
283	down	down	XM_016725992.1	107878841	LOC107878841	uridine kinase-like protein 3
284	down	down	XM_016698992.1	107854013	LOC107854013	heterogeneous nuclear ribonucleoprotein 1
285	down	down	XM_016688167.1	107843777	LOC107843777	TGACG-sequence-specific DNA-binding protein TGA-2.1
286	down	down	XM_016723837.1	107877050	LOC107877050	uncharacterized LOC107877050%2C transcript variant X1||uncharacterized LOC107877050%2C transcript variant X2||uncharacterized LOC107877050%2C transcript variant X3||uncharacterized protein LOC107877050 isoform X1||uncharacterized protein LOC107877050 isoform X2||uncharacterized protein LOC107877050 isoform X3
287	down	down	XM_016694438.1	107849910	LOC107849910	late embryogenesis abundant protein 1-like
288	down	down	XM_016713750.1	107867488	LOC107867488	kynurenine formamidase-like
289	down	down	XM_016684320.1	107840453	LOC107840453	uncharacterized LOC107840453||uncharacterized protein LOC107840453
290	down	down	XM_016693443.1	107848672	LOC107848672	(-)-germacrene D synthase-like||LOW QUALITY PROTEIN: (-)-germacrene D synthase-like
291	down	down	XM_016715221.1	107868517	LOC107868517	trehalose-phosphate phosphatase B-like
292	down	down	XM_016688623.1	107844131	LOC107844131	uncharacterized LOC107844131||uncharacterized protein LOC107844131
293	down	down	XM_016700502.1	107855486	LOC107855486	protein CROWDED NUCLEI 1-like isoform X1||protein CROWDED NUCLEI 1-like isoform X2||protein CROWDED NUCLEI 1-like isoform X3||protein CROWDED NUCLEI 1-like%2C transcript variant X1||protein CROWDED NUCLEI 1-like%2C transcript variant X2||protein CROWDED NUCLEI 1-like%2C transcript variant X3
294	down	down	XM_016686514.1	107842584	LOC107842584	protein SMAX1-LIKE 6-like||protein SMAX1-LIKE 6-like%2C transcript variant X1||protein SMAX1-LIKE 6-like%2C transcript variant X2
295	down	down	XM_016713056.1	107866988	LOC107866988	uncharacterized LOC107866988||uncharacterized protein LOC107866988
296	down	down	XM_016711466.1	107865119	LOC107865119	uncharacterized LOC107865119||uncharacterized protein LOC107865119
297	down	down	XM_016684410.1	107840525	LOC107840525	snakin-2
298	down	down	XM_016684900.1	107840944	LOC107840944	zinc finger CCCH domain-containing protein 20
299	down	down	XM_016692495.1	107847899	LOC107847899	uncharacterized LOC107847899||uncharacterized protein LOC107847899
300	down	down	XM_016713985.1	107867651	LOC107867651	protein NLP6-like
301	down	down	XM_016710831.1	107864469	LOC107864469	geraniol 8-hydroxylase-like isoform X1||geraniol 8-hydroxylase-like isoform X2||geraniol 8-hydroxylase-like%2C transcript variant X1||geraniol 8-hydroxylase-like%2C transcript variant X2
302	down	down	XM_016712176.1	107865992	LOC107865992	vinorine synthase-like
303	down	down	XM_016707375.1	107861956	LOC107861956	uncharacterized LOC107861956||uncharacterized protein LOC107861956
304	down	down	XM_016706122.1	107860678	LOC107860678	titin isoform X1||titin isoform X2||titin isoform X3||titin isoform X4||titin%2C transcript variant X1||titin%2C transcript variant X2||titin%2C transcript variant X3||titin%2C transcript variant X4
305	down	down	XM_016710365.1	107864098	LOC107864098	3-oxoacyl-[acyl-carrier-protein] synthase I%2C chloroplastic-like
306	down	down	XR_001666592.1	107844820	LOC107844820	carotenoid cleavage dioxygenase 7%2C chloroplastic isoform X1||carotenoid cleavage dioxygenase 7%2C chloroplastic isoform X2||carotenoid cleavage dioxygenase 7%2C chloroplastic%2C transcript variant X1||carotenoid cleavage dioxygenase 7%2C chloroplastic%2C transcript variant X2||carotenoid cleavage dioxygenase 7%2C chloroplastic%2C transcript variant X3||carotenoid cleavage dioxygenase 7%2C chlor…
307	down	down	XM_016710615.1	107864282	LOC107864282	pleiotropic drug resistance protein 1
308	down	down	XM_016699686.1	107854661	LOC107854661	sarcoplasmic reticulum histidine-rich calcium-binding protein||sarcoplasmic reticulum histidine-rich calcium-binding protein%2C transcript variant X1||sarcoplasmic reticulum histidine-rich calcium-binding protein%2C transcript variant X2
309	down	down	XM_016689800.1	107845457	LOC107845457	GATA transcription factor 4-like
310	down	down	XM_016724188.1	107877525	LOC107877525	protein SUPPRESSOR OF MAX2 1
311	down	down	XM_016688828.1	107844398	LOC107844398	tRNA (guanine(10)-N2)-methyltransferase homolog
312	down	down	XM_016709106.1	107863264	LOC107863264	mediator of RNA polymerase II transcription subunit 21 isoform X1||mediator of RNA polymerase II transcription subunit 21 isoform X2||mediator of RNA polymerase II transcription subunit 21%2C transcript variant X1||mediator of RNA polymerase II transcription subunit 21%2C transcript variant X2
313	down	down	XM_016704394.1	107859395	LOC107859395	E3 ubiquitin-protein ligase RNF8-like
314	down	down	XM_016710983.1	107864568	LOC107864568	pathogenesis-related protein STH-21-like
315	down	down	XM_016712770.1	107866789	LOC107866789	Niemann-Pick C1 protein-like isoform X1||Niemann-Pick C1 protein-like isoform X2||Niemann-Pick C1 protein-like%2C transcript variant X1||Niemann-Pick C1 protein-like%2C transcript variant X2
316	down	down	XM_016692490.1	107847896	LOC107847896	protein ENHANCED DISEASE RESISTANCE 2-like
317	down	down	XM_016707246.1	107861868	LOC107861868	uncharacterized LOC107861868||uncharacterized protein LOC107861868
318	down	down	XM_016710896.1	107864507	LOC107864507	myb family transcription factor APL-like
319	down	down	XM_016714925.1	107868273	LOC107868273	auxin response factor 8-like
320	down	down	1.35403e+07	13540257	rpl16	ribosomal protein L16
321	down	down	XM_016707854.1	107862322	LOC107862322	DNAJ protein JJJ1 homolog
322	down	down	XM_016693709.1	107849023	LOC107849023	E3 ubiquitin-protein ligase RLIM isoform X2||E3 ubiquitin-protein ligase RLIM%2C transcript variant X1||E3 ubiquitin-protein ligase RLIM%2C transcript variant X2||E3 ubiquitin-protein ligase RLIM%2C transcript variant X3||uncharacterized protein LOC107849023 isoform X1
323	down	down	TCONS_00004454	XLOC_002506	XLOC_002506	-
324	down	down	XM_016683613.1	107839938	LOC107839938	fatty acyl-CoA reductase 3-like isoform X1||fatty acyl-CoA reductase 3-like isoform X2||probable fatty acyl-CoA reductase 4 isoform X3||probable fatty acyl-CoA reductase 4%2C transcript variant X1||probable fatty acyl-CoA reductase 4%2C transcript variant X2||probable fatty acyl-CoA reductase 4%2C transcript variant X3||probable fatty acyl-CoA reductase 4%2C transcript variant X4||probable fatty …
325	down	down	XM_016710277.1	107864026	LOC107864026	serine/arginine-rich splicing factor SR34B-like isoform X2||serine/arginine-rich-splicing factor SR34-like isoform X1||serine/arginine-rich-splicing factor SR34-like%2C transcript variant X1||serine/arginine-rich-splicing factor SR34-like%2C transcript variant X2||serine/arginine-rich-splicing factor SR34-like%2C transcript variant X3||serine/arginine-rich-splicing factor SR34-like%2C transcript …
326	down	down	XR_001675173.1	107873200	LOC107873200	uncharacterized LOC107873200%2C transcript variant X1||uncharacterized LOC107873200%2C transcript variant X2||uncharacterized LOC107873200%2C transcript variant X3||uncharacterized LOC107873200%2C transcript variant X4||uncharacterized LOC107873200%2C transcript variant X5||uncharacterized LOC107873200%2C transcript variant X6||uncharacterized LOC107873200%2C transcript variant X7||uncharacterize…
327	down	down	XM_016682003.1	107838802	LOC107838802	protein SRC2-like
328	down	down	XM_016685716.1	107841877	LOC107841877	(-)-germacrene D synthase-like isoform X1||(-)-germacrene D synthase-like%2C transcript variant X1||(-)-germacrene D synthase-like%2C transcript variant X2||(-)-germacrene D synthase-like%2C transcript variant X3||probable terpene synthase 3 isoform X2
329	down	down	XM_016698629.1	107853650	LOC107853650	bifunctional epoxide hydrolase 2-like
330	down	down	XM_016684128.1	107840306	LOC107840306	serine carboxypeptidase-like 26
331	down	down	XM_016689944.1	107845543	LOC107845543	uncharacterized LOC107845543%2C transcript variant X1||uncharacterized LOC107845543%2C transcript variant X2||uncharacterized LOC107845543%2C transcript variant X3||uncharacterized LOC107845543%2C transcript variant X4||uncharacterized LOC107845543%2C transcript variant X5||uncharacterized LOC107845543%2C transcript variant X6||uncharacterized LOC107845543%2C transcript variant X7||uncharacterize…
332	down	down	XM_016698679.1	107853702	LOC107853702	major latex allergen Hev b 5-like
333	down	down	XM_016704776.1	107859692	LOC107859692	acylsugar acyltransferase 3-like
334	down	down	XM_016699962.1	107854976	LOC107854976	uncharacterized LOC107854976||uncharacterized protein LOC107854976
335	down	down	XM_016693119.1	107848361	LOC107848361	fatty acyl-CoA reductase 3-like isoform X1||fatty acyl-CoA reductase 3-like isoform X2||fatty acyl-CoA reductase 3-like%2C transcript variant X1||fatty acyl-CoA reductase 3-like%2C transcript variant X2||fatty acyl-CoA reductase 3-like%2C transcript variant X3
336	down	down	XM_016721018.1	107874156	LOC107874156	uncharacterized LOC107874156||uncharacterized protein LOC107874156
337	down	down	XM_016689843.1	107845491	LOC107845491	plasma membrane-associated cation-binding protein 1
338	down	down	TCONS_00048451	XLOC_027881	XLOC_027881	-
339	down	down	XM_016698202.1	107853199	LOC107853199	syntaxin-22-like
340	down	down	XM_016688536.1	107844046	LOC107844046	protein ECERIFERUM 1-like
341	down	down	XM_016723638.1	107876783	LOC107876783	NAC domain-containing protein 83
342	down	down	XR_001671877.1	107861909	LOC107861909	pre-mRNA-splicing factor SPF27 homolog||pre-mRNA-splicing factor SPF27 homolog%2C transcript variant X1||pre-mRNA-splicing factor SPF27 homolog%2C transcript variant X2
343	down	down	XM_016686122.1	107842342	LOC107842342	xyloglucan endotransglucosylase/hydrolase 2-like
344	down	down	XM_016695636.1	107850853	LOC107850853	pleiotropic drug resistance protein 1-like
345	down	down	XM_016721347.1	107874582	LOC107874582	caffeic acid 3-O-methyltransferase-like
346	down	down	XM_016684483.1	107840580	LOC107840580	SKP1-like protein 1B
347	down	down	XM_016726108.1	107878926	LOC107878926	DCN1-like protein 1 isoform X1||DCN1-like protein 1 isoform X2||DCN1-like protein 1%2C transcript variant X1||DCN1-like protein 1%2C transcript variant X2
348	down	down	XM_016683377.1	107839754	LOC107839754	hydrophobic protein LTI6A-like
349	down	down	XM_016718161.1	107871282	LOC107871282	chaperone protein dnaJ 20%2C chloroplastic-like
350	down	down	XM_016696759.1	107851678	LOC107851678	uncharacterized LOC107851678||uncharacterized protein LOC107851678
351	down	down	XM_016684268.1	107840409	LOC107840409	glycine-rich RNA-binding protein 1-like isoform X1||glycine-rich RNA-binding protein-like isoform X2||glycine-rich RNA-binding protein-like%2C transcript variant X1||glycine-rich RNA-binding protein-like%2C transcript variant X2
352	down	down	XM_016706650.1	107861307	LOC107861307	GDSL esterase/lipase At5g33370-like
353	down	down	XM_016704142.1	107859214	LOC107859214	probable LRR receptor-like serine/threonine-protein kinase At1g07650 isoform X1||probable LRR receptor-like serine/threonine-protein kinase At1g07650 isoform X2||probable LRR receptor-like serine/threonine-protein kinase At1g07650%2C transcript variant X1||probable LRR receptor-like serine/threonine-protein kinase At1g07650%2C transcript variant X2
354	down	down	XM_016708145.1	107862536	LOC107862536	U3 small nucleolar ribonucleoprotein protein MPP10 isoform X1||U3 small nucleolar ribonucleoprotein protein MPP10 isoform X2||U3 small nucleolar ribonucleoprotein protein MPP10 isoform X3||U3 small nucleolar ribonucleoprotein protein MPP10 isoform X4||U3 small nucleolar ribonucleoprotein protein MPP10%2C transcript variant X1||U3 small nucleolar ribonucleoprotein protein MPP10%2C transcript varia…
355	down	down	XM_016709157.1	107863291	LOC107863291	uncharacterized LOC107863291||uncharacterized protein LOC107863291
356	down	down	XM_016722298.1	107875541	LOC107875541	putative E3 ubiquitin-protein ligase XBAT31
357	down	down	XM_016695263.1	107850616	LOC107850616	crooked neck-like protein 1
358	down	down	XM_016724486.1	107877772	LOC107877772	uncharacterized LOC107877772%2C transcript variant X1||uncharacterized LOC107877772%2C transcript variant X2||uncharacterized LOC107877772%2C transcript variant X3||uncharacterized LOC107877772%2C transcript variant X4||uncharacterized LOC107877772%2C transcript variant X5||uncharacterized protein LOC107877772
359	down	down	XM_016696482.1	107851457	LOC107851457	zinc finger A20 and AN1 domain-containing stress-associated protein 5-like
360	down	down	XM_016708597.1	107862893	LOC107862893	11-beta-hydroxysteroid dehydrogenase 1B-like||11-beta-hydroxysteroid dehydrogenase 1B-like%2C transcript variant X1||11-beta-hydroxysteroid dehydrogenase 1B-like%2C transcript variant X2
361	down	down	XM_016709169.1	107863301	LOC107863301	LOW QUALITY PROTEIN: remorin||remorin
362	down	down	XM_016697147.1	107852095	LOC107852095	uncharacterized LOC107852095||uncharacterized protein LOC107852095
363	down	down	XM_016689532.1	107845296	LOC107845296	NAC transcription factor 56 isoform X1||NAC transcription factor 56 isoform X2||NAC transcription factor 56%2C transcript variant X1||NAC transcription factor 56%2C transcript variant X2
364	down	down	XM_016699432.1	107854420	LOC107854420	gamma aminobutyrate transaminase 2 isoform X1||gamma aminobutyrate transaminase 2 isoform X2||gamma aminobutyrate transaminase 2%2C transcript variant X1||gamma aminobutyrate transaminase 2%2C transcript variant X2
365	down	down	XM_016711478.1	107865135	LOC107865135	uncharacterized LOC107865135%2C transcript variant X1||uncharacterized LOC107865135%2C transcript variant X2||uncharacterized LOC107865135%2C transcript variant X3||uncharacterized LOC107865135%2C transcript variant X4||uncharacterized LOC107865135%2C transcript variant X5||uncharacterized protein LOC107865135 isoform X1||uncharacterized protein LOC107865135 isoform X2||uncharacterized protein LO…
366	down	down	XM_016718443.1	107871490	LOC107871490	methyltransferase-like protein 1||methyltransferase-like protein 1%2C transcript variant X1||methyltransferase-like protein 1%2C transcript variant X2||methyltransferase-like protein 1%2C transcript variant X3
367	down	down	XM_016708997.1	107863182	LOC107863182	SUMO-conjugating enzyme UBC9||SUMO-conjugating enzyme UBC9%2C transcript variant X1||SUMO-conjugating enzyme UBC9%2C transcript variant X2
368	down	down	XM_016721866.1	107875241	LOC107875241	LRR receptor-like serine/threonine-protein kinase ERL1
369	down	down	XR_001675833.1	107875449	LOC107875449	transcription initiation factor TFIID subunit 15b||transcription initiation factor TFIID subunit 15b%2C transcript variant X1||transcription initiation factor TFIID subunit 15b%2C transcript variant X2||transcription initiation factor TFIID subunit 15b%2C transcript variant X3
370	down	down	XM_016683330.1	107839718	LOC107839718	transcription factor bHLH149
371	down	down	XM_016699425.1	107854409	LOC107854409	non-structural maintenance of chromosomes element 4 homolog A-like
372	down	down	XM_016719882.1	107873145	LOC107873145	3-ketoacyl-CoA synthase 20-like
373	down	down	XM_016700047.1	107855063	LOC107855063	protein GIGANTEA-like isoform X1||protein GIGANTEA-like isoform X2||protein GIGANTEA-like%2C transcript variant X1||protein GIGANTEA-like%2C transcript variant X2||protein GIGANTEA-like%2C transcript variant X3||protein GIGANTEA-like%2C transcript variant X4
374	down	down	XM_016713974.1	107867640	LOC107867640	abscisic stress-ripening protein 2-like
375	down	down	XM_016726072.1	107878900	LOC107878900	peptidyl-prolyl cis-trans isomerase CYP59
376	down	down	XM_016703343.1	107858615	LOC107858615	LOW QUALITY PROTEIN: glycine-rich domain-containing protein 2-like||glycine-rich domain-containing protein 2-like
377	down	down	XM_016706190.1	107860729	LOC107860729	plant UBX domain-containing protein 1
378	down	down	XM_016697029.1	107851984	LOC107851984	uncharacterized LOC107851984||uncharacterized protein LOC107851984
379	down	down	XM_016694208.1	107849654	LOC107849654	probable WRKY transcription factor 50 isoform X1||probable WRKY transcription factor 50 isoform X2||probable WRKY transcription factor 50%2C transcript variant X1||probable WRKY transcription factor 50%2C transcript variant X2
380	down	down	XM_016697489.1	107852455	LOC107852455	uncharacterized LOC107852455||uncharacterized protein LOC107852455
381	down	down	XM_016711978.1	107865790	LOC107865790	AP2-like ethylene-responsive transcription factor AIL1
382	down	down	XM_016687770.1	107843463	LOC107843463	glycerol-3-phosphate 2-O-acyltransferase 6-like
383	down	down	XM_016697742.1	107852705	LOC107852705	putative H/ACA ribonucleoprotein complex subunit 1-like protein 1
384	down	down	TCONS_00052022	XLOC_029920	XLOC_029920	-
385	down	down	XM_016708200.1	107862579	LOC107862579	DEAD-box ATP-dependent RNA helicase 20||DEAD-box ATP-dependent RNA helicase 20%2C transcript variant X1||DEAD-box ATP-dependent RNA helicase 20%2C transcript variant X2
386	down	down	XM_016696117.1	107851187	LOC107851187	pollen-specific leucine-rich repeat extensin-like protein 2 isoform X1||pollen-specific leucine-rich repeat extensin-like protein 2 isoform X2||pollen-specific leucine-rich repeat extensin-like protein 2%2C transcript variant X1||pollen-specific leucine-rich repeat extensin-like protein 2%2C transcript variant X2
387	down	down	XM_016700108.1	107855118	LOC107855118	importin subunit alpha
388	down	down	XM_016720337.1	107873479	LOC107873479	uncharacterized LOC107873479||uncharacterized protein LOC107873479
389	down	down	XM_016689463.1	107845233	LOC107845233	transcription factor GTE4-like
390	down	down	XM_016683221.1	107839646	LOC107839646	F-box protein PP2-B15-like isoform X1||F-box protein PP2-B15-like isoform X2||F-box protein PP2-B15-like%2C transcript variant X1||F-box protein PP2-B15-like%2C transcript variant X2
391	down	down	XM_016701686.1	107856706	LOC107856706	putative dual specificity protein phosphatase DSP8
392	down	down	XM_016690629.1	107846172	LOC107846172	proline-rich extensin-like protein EPR1
393	down	down	XM_016711767.1	107865516	LOC107865516	uncharacterized mitochondrial protein AtMg00810-like
394	down	down	XM_016693137.1	107848376	LOC107848376	vinorine synthase-like
395	down	down	TCONS_00149537	XLOC_087101	XLOC_087101	-
396	down	down	XM_016685525.1	107841673	LOC107841673	uncharacterized LOC107841673||uncharacterized protein LOC107841673
397	down	down	XM_016711473.1	107865127	LOC107865127	uncharacterized LOC107865127||uncharacterized protein LOC107865127
398	down	down	XM_016683133.1	107839587	LOC107839587	acyl-CoA-binding domain-containing protein 4
399	down	down	XM_016683643.1	107839959	LOC107839959	uncharacterized LOC107839959||uncharacterized protein LOC107839959
400	down	down	XM_016698689.1	107853712	LOC107853712	OBERON-like protein||OBERON-like protein%2C transcript variant X1||OBERON-like protein%2C transcript variant X2
401	down	down	XM_016718301.1	107871378	LOC107871378	pleiotropic drug resistance protein 2-like||pleiotropic drug resistance protein 2-like%2C transcript variant X1||pleiotropic drug resistance protein 2-like%2C transcript variant X2
402	down	down	XM_016683230.1	107839655	LOC107839655	topless-related protein 3 isoform X1||topless-related protein 3 isoform X2||topless-related protein 3%2C transcript variant X1||topless-related protein 3%2C transcript variant X2
403	down	down	XM_016696752.1	107851670	LOC107851670	protein DETOXIFICATION 27-like
404	down	down	XM_016700712.1	107855702	LOC107855702	uncharacterized LOC107855702||uncharacterized protein LOC107855702
405	down	down	XM_016688675.1	107844196	LOC107844196	protein ECERIFERUM 1-like isoform X1||protein ECERIFERUM 1-like isoform X2||protein ECERIFERUM 1-like isoform X3||protein ECERIFERUM 1-like%2C transcript variant X1||protein ECERIFERUM 1-like%2C transcript variant X2||protein ECERIFERUM 1-like%2C transcript variant X3
406	down	down	XM_016690552.1	107846076	LOC107846076	LOW QUALITY PROTEIN: pre-mRNA-processing protein 40A-like||pre-mRNA-processing protein 40A-like
407	down	down	XM_016698415.1	107853421	LOC107853421	beta-glucosidase BoGH3B-like
408	down	down	XM_016704683.1	107859627	LOC107859627	homeobox protein knotted-1-like LET6 isoform X1||homeobox protein knotted-1-like LET6 isoform X2||homeobox protein knotted-1-like LET6%2C transcript variant X1||homeobox protein knotted-1-like LET6%2C transcript variant X2
409	down	down	XM_016684110.1	107840289	LOC107840289	protein CYPRO4
410	down	down	XM_016683239.1	107839662	LOC107839662	protein DEHYDRATION-INDUCED 19 homolog 3
411	down	down	XM_016701784.1	107856815	LOC107856815	E3 ubiquitin-protein ligase KEG
412	down	down	XM_016692692.1	107848036	LOC107848036	double-stranded RNA-binding protein 2
413	down	down	XM_016689950.1	107845558	LOC107845558	early nodulin-like protein 2
414	down	down	XM_016693392.1	107848616	LOC107848616	axial regulator YABBY 5-like isoform X2||axial regulator YABBY 5-like%2C transcript variant X1||axial regulator YABBY 5-like%2C transcript variant X2||putative axial regulator YABBY 2 isoform X1
415	down	down	XM_016718317.1	107871386	LOC107871386	cytochrome P450 77A2
416	down	down	XM_016698031.1	107853005	LOC107853005	putative E3 ubiquitin-protein ligase XBAT31 isoform X1||putative E3 ubiquitin-protein ligase XBAT31 isoform X2||putative E3 ubiquitin-protein ligase XBAT31%2C transcript variant X1||putative E3 ubiquitin-protein ligase XBAT31%2C transcript variant X2
417	down	down	XM_016717354.1	107870737	LOC107870737	uncharacterized membrane protein At4g09580-like
418	down	down	XM_016711180.1	107864746	LOC107864746	E3 ubiquitin-protein ligase At3g02290
419	down	down	XM_016703184.1	107858506	LOC107858506	uncharacterized LOC107858506%2C transcript variant X1||uncharacterized LOC107858506%2C transcript variant X2||uncharacterized protein LOC107858506 isoform X1||uncharacterized protein LOC107858506 isoform X2
420	down	down	XM_016684850.1	107840904	LOC107840904	patellin-3-like isoform X1||patellin-3-like isoform X2||patellin-3-like%2C transcript variant X1||patellin-3-like%2C transcript variant X2
421	down	down	XM_016724184.1	107877521	LOC107877521	ribonuclease 1-like
422	down	down	XM_016697019.1	107851970	LOC107851970	protein WVD2-like 7
423	down	down	XM_016712973.1	107866925	LOC107866925	transcription factor VIP1-like||transcription factor VIP1-like%2C transcript variant X1||transcription factor VIP1-like%2C transcript variant X2||transcription factor VIP1-like%2C transcript variant X3
424	down	down	XM_016708316.1	107862681	LOC107862681	transcription factor GTE10-like
425	down	down	XM_016707258.1	107861878	LOC107861878	probable acyl-activating enzyme 1%2C peroxisomal
426	down	down	XM_016684177.1	107840342	LOC107840342	polyneuridine-aldehyde esterase-like
427	down	down	XM_016723372.1	107876452	LOC107876452	respiratory burst oxidase homolog protein E-like
428	down	down	XM_016721834.1	107875220	LOC107875220	uncharacterized LOC107875220%2C transcript variant X1||uncharacterized LOC107875220%2C transcript variant X2||uncharacterized protein LOC107875220 isoform X1||uncharacterized protein LOC107875220 isoform X2
429	down	down	XM_016686117.1	107842338	LOC107842338	protodermal factor 1-like
430	down	down	XM_016696911.1	107851815	LOC107851815	uncharacterized LOC107851815||uncharacterized protein LOC107851815
431	down	down	XM_016714418.1	107867924	LOC107867924	universal stress protein A-like protein
432	down	down	XR_001668210.1	107849287	LOC107849287	uncharacterized LOC107849287%2C transcript variant X1||uncharacterized LOC107849287%2C transcript variant X2||uncharacterized LOC107849287%2C transcript variant X3||uncharacterized LOC107849287%2C transcript variant X4||uncharacterized LOC107849287%2C transcript variant X5||uncharacterized LOC107849287%2C transcript variant X6||uncharacterized protein LOC107849287 isoform X1||uncharacterized prot…
433	down	down	XM_016698869.1	107853886	LOC107853886	LOW QUALITY PROTEIN: protein NRT1/ PTR FAMILY 6.1||protein NRT1/ PTR FAMILY 6.1
434	down	down	XM_016692825.1	107848138	LOC107848138	AAA-ATPase At3g28580-like
435	down	down	XM_016691775.1	107847495	LOC107847495	uncharacterized LOC107847495||uncharacterized protein LOC107847495
436	down	down	XM_016704088.1	107859168	LOC107859168	transcription factor GTE12-like
437	down	down	XM_016695491.1	107850748	LOC107850748	uncharacterized LOC107850748%2C transcript variant X1||uncharacterized LOC107850748%2C transcript variant X2||uncharacterized LOC107850748%2C transcript variant X3||uncharacterized protein LOC107850748 isoform X1||uncharacterized protein LOC107850748 isoform X2
438	down	down	XM_016720080.1	107873293	LOC107873293	putative clathrin assembly protein At2g25430
439	down	down	TCONS_00162370	XLOC_094917	XLOC_094917	-
440	down	down	XM_016708110.1	107862507	LOC107862507	plant cysteine oxidase 2-like
441	down	down	XM_016720584.1	107873651	LOC107873651	TBC1 domain family member 15
442	down	down	TCONS_00172700	107855181	LOC107855181	-
443	down	down	XM_016692588.1	107847961	LOC107847961	uncharacterized LOC107847961%2C transcript variant X1||uncharacterized LOC107847961%2C transcript variant X2||uncharacterized protein LOC107847961 isoform X1||uncharacterized protein LOC107847961 isoform X2
444	up	down	XM_016705252.1	107860051	LOC107860051	ribulose bisphosphate carboxylase small chain%2C chloroplastic
445	up	down	XM_016711643.1	107865367	LOC107865367	uncharacterized LOC107865367||uncharacterized protein LOC107865367
446	up	down	XM_016705087.1	107859925	LOC107859925	galactinol synthase 2
447	up	down	XM_016694992.1	107850460	LOC107850460	uncharacterized LOC107850460||uncharacterized protein LOC107850460
448	up	down	XM_016712701.1	107866744	LOC107866744	chlorophyll a-b binding protein of LHCII type 1
449	up	down	XM_016687245.1	107843078	LOC107843078	aquaporin PIP2-1-like
450	up	down	XM_016693231.1	107848460	LOC107848460	monofunctional riboflavin biosynthesis protein RIBA 3%2C chloroplastic isoform X1||monofunctional riboflavin biosynthesis protein RIBA 3%2C chloroplastic isoform X2||monofunctional riboflavin biosynthesis protein RIBA 3%2C chloroplastic%2C transcript variant X1||monofunctional riboflavin biosynthesis protein RIBA 3%2C chloroplastic%2C transcript variant X2
451	up	down	XM_016692238.1	107847755	LOC107847755	NADP-dependent malic enzyme isoform X1||NADP-dependent malic enzyme isoform X2||NADP-dependent malic enzyme isoform X3||NADP-dependent malic enzyme%2C transcript variant X1||NADP-dependent malic enzyme%2C transcript variant X2||NADP-dependent malic enzyme%2C transcript variant X3||NADP-dependent malic enzyme%2C transcript variant X4
452	up	down	XM_016687244.1	107843077	LOC107843077	aquaporin PIP2-1-like
453	up	down	XM_016708952.1	107863150	LOC107863150	ATP-dependent zinc metalloprotease FTSH 11%2C chloroplastic/mitochondrial
454	up	down	1.35402e+07	13540182	rps16	ribosomal protein S16
455	up	down	XM_016719391.1	107872788	LOC107872788	50S ribosomal protein L21%2C chloroplastic
456	up	down	XM_016691536.1	107847347	LOC107847347	heat shock cognate 70 kDa protein
457	up	down	XM_016683411.1	107839780	LOC107839780	ferric reduction oxidase 7%2C chloroplastic-like
458	up	down	XM_016689788.1	107845452	LOC107845452	triose phosphate/phosphate translocator%2C chloroplastic
459	up	down	XM_016710390.1	107864113	LOC107864113	3-oxoacyl-[acyl-carrier-protein] synthase I%2C chloroplastic-like
460	up	down	XM_016709423.1	107863491	LOC107863491	uncharacterized LOC107863491||uncharacterized protein LOC107863491
461	up	down	XM_016714936.1	107868281	LOC107868281	bifunctional 15-cis-phytoene synthase%2C chromoplastic
462	up	down	XM_016703409.1	107858658	LOC107858658	CBS domain-containing protein CBSX1%2C chloroplastic-like isoform X1||CBS domain-containing protein CBSX1%2C chloroplastic-like isoform X2||CBS domain-containing protein CBSX1%2C chloroplastic-like isoform X3||CBS domain-containing protein CBSX1%2C chloroplastic-like%2C transcript variant X1||CBS domain-containing protein CBSX1%2C chloroplastic-like%2C transcript variant X2||CBS domain-containing…
463	up	down	XM_016699094.1	107854104	LOC107854104	1%2C4-alpha-glucan-branching enzyme 2-2%2C chloroplastic/amyloplastic-like||LOW QUALITY PROTEIN: 1%2C4-alpha-glucan-branching enzyme 2-2%2C chloroplastic/amyloplastic-like
464	up	down	TCONS_00175490	XLOC_103034	XLOC_103034	-
465	up	down	XM_016686124.1	107842343	LOC107842343	2-alkenal reductase (NADP(+)-dependent)-like
466	up	down	XM_016708153.1	107862541	LOC107862541	uncharacterized LOC107862541%2C transcript variant X1||uncharacterized LOC107862541%2C transcript variant X2||uncharacterized protein LOC107862541 isoform X1||uncharacterized protein LOC107862541 isoform X2
467	up	down	XM_016690126.1	107845680	LOC107845680	uncharacterized LOC107845680%2C transcript variant X1||uncharacterized LOC107845680%2C transcript variant X2||uncharacterized protein LOC107845680 isoform X1||uncharacterized protein LOC107845680 isoform X2
468	up	down	XM_016713946.1	107867624	LOC107867624	aspartic proteinase nepenthesin-1
469	up	down	XM_016699688.1	107854662	LOC107854662	fruit protein pKIWI502-like isoform X1||fruit protein pKIWI502-like isoform X2||fruit protein pKIWI502-like%2C transcript variant X1||fruit protein pKIWI502-like%2C transcript variant X2
470	up	down	XM_016713428.1	107867266	LOC107867266	uncharacterized LOC107867266||uncharacterized protein LOC107867266
471	up	down	XM_016688332.1	107843910	LOC107843910	zeatin O-glucosyltransferase-like isoform X1||zeatin O-glucosyltransferase-like isoform X2||zeatin O-glucosyltransferase-like%2C transcript variant X1||zeatin O-glucosyltransferase-like%2C transcript variant X2
472	up	down	XM_016697822.1	107852777	LOC107852777	protein DETOXIFICATION 27-like
473	up	down	XM_016686471.1	107842561	LOC107842561	pentatricopeptide repeat-containing protein At5g10690 isoform X1||pentatricopeptide repeat-containing protein At5g10690 isoform X2||pentatricopeptide repeat-containing protein At5g10690%2C transcript variant X1||pentatricopeptide repeat-containing protein At5g10690%2C transcript variant X2
474	up	down	XM_016693969.1	107849383	LOC107849383	uncharacterized LOC107849383||uncharacterized protein LOC107849383
475	up	down	XM_016694748.1	107850321	LOC107850321	sufE-like protein 1%2C chloroplastic/mitochondrial isoform X1||sufE-like protein 1%2C chloroplastic/mitochondrial isoform X2||sufE-like protein 1%2C chloroplastic/mitochondrial isoform X3||sufE-like protein 1%2C chloroplastic/mitochondrial isoform X4||sufE-like protein 1%2C chloroplastic/mitochondrial%2C transcript variant X1||sufE-like protein 1%2C chloroplastic/mitochondrial%2C transcript varia…
476	up	down	XM_016690130.1	107845683	LOC107845683	ATP-dependent Clp protease proteolytic subunit 6%2C chloroplastic-like
477	up	down	XM_016684734.1	107840802	LOC107840802	V-type proton ATPase subunit H-like isoform X1||V-type proton ATPase subunit H-like isoform X2||V-type proton ATPase subunit H-like%2C transcript variant X1||V-type proton ATPase subunit H-like%2C transcript variant X2||V-type proton ATPase subunit H-like%2C transcript variant X3||V-type proton ATPase subunit H-like%2C transcript variant X4
478	up	down	XM_016726405.1	107879355	LOC107879355	LOW QUALITY PROTEIN: putative exopolyphosphatase||putative exopolyphosphatase
479	up	down	XM_016720340.1	107873482	LOC107873482	sodium/pyruvate cotransporter BASS2%2C chloroplastic isoform X1||sodium/pyruvate cotransporter BASS2%2C chloroplastic isoform X2||sodium/pyruvate cotransporter BASS2%2C chloroplastic%2C transcript variant X1||sodium/pyruvate cotransporter BASS2%2C chloroplastic%2C transcript variant X2||sodium/pyruvate cotransporter BASS2%2C chloroplastic%2C transcript variant X3
480	up	down	XM_016713417.1	107867258	LOC107867258	serine carboxypeptidase-like 17
481	up	down	XM_016687181.1	107843045	LOC107843045	lipid phosphate phosphatase gamma%2C chloroplastic
482	up	down	XM_016709965.1	107863813	LOC107863813	2-methyl-6-phytyl-1%2C4-hydroquinone methyltransferase%2C chloroplastic-like
483	up	down	XM_016718411.1	107871468	LOC107871468	uncharacterized aarF domain-containing protein kinase At4g31390%2C chloroplastic
484	up	down	XM_016691860.1	107847546	LOC107847546	magnesium transporter MRS2-11%2C chloroplastic
485	up	down	XM_016725392.1	107878412	LOC107878412	protein SYM1
486	up	down	XM_016690437.1	107845924	LOC107845924	RNA polymerase sigma factor sigB
