# Supplementary material for: Response of anthocyanin biosynthesis to light by strand-specific transcriptome and miRNA analysis in Capsicum annuum
Source: BMC Plant Biol. 2022 Feb 22;22:79. doi: 10.1186/s12870-021-03423-6 (PMC8862587; doi:10.1186/s12870-021-03423-6)
Supplement: Supplementary file 12 — Additional file 12: Table S12. The information between DE miRNA and its DE targeted mRNA (up-regulation). [file 12870_2021_3423_MOESM12_ESM.xlsx]

## Sheet: Sheet1
Table S12 The information between DE miRNA and its DE targeted mRNA(up-regulation)
DE miRNA_ID	miRNA Regulation	DE Targeted mRNA_ID	mRNA Regulation
novel_144	down	XM_016718365.1	up
novel_144	down	XM_016694950.1	up
novel_144	down	XM_016710922.1	up
novel_144	down	XM_016686836.1	up
novel_144	down	XM_016701869.1	up
novel_144	down	XM_016682840.1	up
novel_144	down	XM_016707558.1	up
novel_144	down	XM_016687814.1	up
novel_144	down	XM_016716988.1	up
novel_144	down	XM_016681922.1	up
novel_144	down	XM_016688189.1	up
novel_144	down	XM_016692602.1	up
novel_144	down	XM_016720149.1	up
novel_144	down	XM_016720488.1	up
novel_144	down	XM_016690263.1	up
novel_144	down	XM_016698231.1	up
novel_152	down	XM_016716791.1	up
novel_152	down	XM_016704351.1	up
novel_152	down	XM_016705367.1	up
novel_152	down	XM_016682965.1	up
novel_152	down	XM_016709860.1	up
novel_152	down	XM_016710841.1	up
sly-miR159	down	XM_016688535.1	up
sly-miR159	down	XM_016722101.1	up
sly-miR159	down	XM_016697426.1	up
sly-miR159	down	XM_016716860.1	up
sly-miR159	down	XM_016715166.1	up
sly-miR159	down	XM_016692768.1	up
sly-miR159	down	XM_016724798.1	up
sly-miR164a-5p	down	XM_016686650.1	up
sly-miR164a-5p	down	XM_016700989.1	up
sly-miR167a	down	XM_016690020.1	up
sly-miR167a	down	XM_016695362.1	up
sly-miR167a	down	XM_016709983.1	up
sly-miR167a	down	XM_016716774.1	up
sly-miR168a-5p	down	XM_016718169.1	up
sly-miR168b-3p	down	XM_016708700.1	up
sly-miR168b-3p	down	XM_016724843.1	up
sly-miR171a	down	XM_016709051.1	up
sly-miR171a	down	XM_016708649.1	up
sly-miR171a	down	XM_016710148.1	up
sly-miR171d	down	XM_016709055.1	up
sly-miR171d	down	XM_016722949.1	up
stu-miR166b	down	XM_016708735.1	up
stu-miR171a-5p	down	XM_016701142.1	up
stu-miR171a-5p	down	XM_016692238.1	up
stu-miR319a-3p	down	XM_016707914.1	up
stu-miR398a-3p	down	XM_016690238.1	up
stu-miR398a-3p	down	XM_016682085.1	up
stu-miR408a-3p	down	XM_016722359.1	up
stu-miR408a-3p	down	XM_016724563.1	up
stu-miR827-3p	down	XM_016686125.1	up
stu-miR827-3p	down	XM_016684834.1	up
stu-miR827-3p	down	XM_016696072.1	up
stu-miR827-3p	down	XM_016713922.1	up
stu-miR827-3p	down	XM_016693333.1	up
stu-miR827-3p	down	XM_016714084.1	up
stu-miR827-3p	down	XM_016704699.1	up
