# Supplementary material for: Response of anthocyanin biosynthesis to light by strand-specific transcriptome and miRNA analysis in Capsicum annuum
Source: BMC Plant Biol. 2022 Feb 22;22:79. doi: 10.1186/s12870-021-03423-6 (PMC8862587; doi:10.1186/s12870-021-03423-6)
Supplement: Supplementary file 13 — Additional file 13: Table S13. The detailed information of lncRNA and its targeted mRNA in the Flavonoid biosynthesis (sly00941) pathway. [file 12870_2021_3423_MOESM13_ESM.xlsx]

## Sheet: Sheet1
TABLE S13 | The detailed information of lncRNA and its targeted mRNA in Flavonoid bio synthesis (sly00941) pathway.
No.	Target_mRNA_geneID	Target_mRNA_genename	Gene_description	mRNA regulation	pvalue	padj	Diff_lncRNA_ID
1	107871256	LOC107871256	chalcone synthase 2	up	3.45472e-35	2.28184e-31	TCONS_00089020,TCONS_00131026,XR_001676606.1,TCONS_00164455,TCONS_00120890
2	107864266	LOC107864266	chalcone synthase 1B	up	8.26793e-24	1.95035e-20	TCONS_00131026,XR_001676606.1,TCONS_00134359,TCONS_00058374,TCONS_00120890
3	107844023	LOC107844023	cytochrome P450 98A2-like	up	3.87643e-22	7.11218e-19	TCONS_00086340,XR_001676441.1
4	107859880	LOC107859880	naringenin%2C2-oxoglutarate 3-dioxygenase	up	1.27154e-21	1.82576e-18	TCONS_00089020,TCONS_00131026,TCONS_00164455
5	107860031	LOC107860031	dihydroflavonol-4-reductase	up	7.87498e-18	6.50178e-15	TCONS_00089020,TCONS_00131026,XR_001676606.1,TCONS_00164455
6	107866341	LOC107866341	leucoanthocyanidin dioxygenase	up	4.52718e-17	2.87519e-14	TCONS_00089020,TCONS_00131026,XR_001676606.1,TCONS_00164455,TCONS_00120890
7	107875407	LOC107875407	trans-cinnamate 4-monooxygenase-like	up	1.62213e-15	8.24169e-13	TCONS_00089020,TCONS_00131026,XR_001676606.1,TCONS_00164455,TCONS_00120890
8	107848667	LOC107848667	flavonoid 3'%2C5'-hydroxylase 2	up	3.32124e-15	1.613e-12	TCONS_00089020,TCONS_00131026,XR_001676606.1,TCONS_00164455,TCONS_00058374,TCONS_00120890
9	107875406	LOC107875406	trans-cinnamate 4-monooxygenase	up	1.09027e-11	2.44939e-09	TCONS_00089020,TCONS_00131026,XR_001676606.1,TCONS_00164455,TCONS_00120890
10	107840863	LOC107840863	shikimate O-hydroxycinnamoyltransferase-like	up	3.03209e-07	2.26038e-05	TCONS_00040658,TCONS_00086340,TCONS_00103354,XR_001676441.1
11	107862334	LOC107862334	flavonoid 3'-monooxygenase	up	4.39167e-06	0.000248539	TCONS_00120890
12	107852750	LOC107852750	chalcone--flavonone isomerase isoform X1||chalcone--flavonone isomerase isoform X2||chalcone--flavonone isomerase%2C transcript variant X1||chalcone--flavonone isomerase%2C transcript variant X2	up	5.04202e-05	0.00212389	TCONS_00131026,XR_001676606.1,TCONS_00134359,TCONS_00058374,TCONS_00120890
13	107859692	LOC107859692	acylsugar acyltransferase 3-like	down	0.000270253	0.00884548	XR_001668207.1,TCONS_00147454,TCONS_00143542,TCONS_00141866,XR_001666887.1,TCONS_00167914,TCONS_00172627
14	107853336	LOC107853336	probable caffeoyl-CoA O-methyltransferase At4g26220 isoform X1||probable caffeoyl-CoA O-methyltransferase At4g26220 isoform X2||probable caffeoyl-CoA O-methyltransferase At4g26220%2C transcript variant X1||probable caffeoyl-CoA O-methyltransferase At4g26220%2C transcript variant X2	up	0.00029552	0.00950298	XR_001676441.1
15	107840069	LOC107840069	acetyl-CoA-benzylalcohol acetyltransferase-like	up	0.00320481	0.0634526	XR_001670091.1,TCONS_00063174,TCONS_00017299,TCONS_00044693,XR_001667034.1,TCONS_00021814
16	107859694	LOC107859694	acylsugar acyltransferase 3-like	down	0.00462532	0.0841774	TCONS_00091056,XR_001668207.1,TCONS_00147454,TCONS_00143542,TCONS_00141866,XR_001666887.1,TCONS_00167914,TCONS_00172627
17	107877588	LOC107877588	shikimate O-hydroxycinnamoyltransferase-like	up	0.072512	0.50309	XR_001669972.1,XR_001675156.1,TCONS_00164455,XR_001670782.1
18	107860279	LOC107860279	caffeoyl-CoA O-methyltransferase-like	down	0.12831	0.659321	TCONS_00091056,XR_001668207.1,TCONS_00147454,TCONS_00143542,TCONS_00141866,XR_001666887.1,TCONS_00167914,TCONS_00172627,XR_001668762.1
19	107873863	LOC107873863	acylsugar acyltransferase 3-like	up	0.254586	0.840802	XR_001665921.1,TCONS_00092102
20	107847144	LOC107847144	flavonoid 3'%2C5'-hydroxylase-like	up	0.334002	0.907473	TCONS_00134359
21	107850995	LOC107850995	chalcone synthase J-like	up	0.334008	0.907473	TCONS_00134359
22	107868228	LOC107868228	probable caffeoyl-CoA O-methyltransferase At4g26220	down	0.358566	0.91817	XR_001670091.1,XR_001674992.1,TCONS_00086340,XR_001676441.1
23	107860278	LOC107860278	caffeoyl-CoA O-methyltransferase isoform X1||caffeoyl-CoA O-methyltransferase isoform X2||caffeoyl-CoA O-methyltransferase%2C transcript variant X1||caffeoyl-CoA O-methyltransferase%2C transcript variant X2	down	0.396345	0.936786	TCONS_00091056,XR_001668207.1,TCONS_00147454,TCONS_00143542,XR_001666887.1,TCONS_00167914,TCONS_00172627,XR_001668762.1
24	107873864	LOC107873864	uncharacterized LOC107873864||uncharacterized protein LOC107873864	up	0.672894	0.991284	TCONS_00134359
25	107874669	LOC107874669	acylsugar acyltransferase 3-like	--	--	--	TCONS_00144078,TCONS_00008448,TCONS_00008449,TCONS_00154965
