# Supplementary material for: Response of anthocyanin biosynthesis to light by strand-specific transcriptome and miRNA analysis in Capsicum annuum
Source: BMC Plant Biol. 2022 Feb 22;22:79. doi: 10.1186/s12870-021-03423-6 (PMC8862587; doi:10.1186/s12870-021-03423-6)
Supplement: Supplementary file 14 — Additional file 14: Table S14. The primers information for qRT-PCR of genes related to anthocyanin synthesis. [file 12870_2021_3423_MOESM14_ESM.xls]

## Sheet: Sheet1
Table S14. The primers information for qRT-PCR of genes related to anthocyanin synthesis
No.	Gene_ID	Primer	Primer sequence
1	107840863	SHT-F	CGACCAACTGACCCTCCTCA
		SHT-R	GTGCCTTACACATGCAACGC
2	107844023	CYP-F	TTACCTCCAGGACCACGACC
		CYP-R	AGCCCAATCAGCGAAACACC
3	107844888	MYB113-F	GCAAACGATGTGAAAAACTACTGG
		MYB113-R	TTGTGGTGATCTTGAGGGCA
4	107848667	F3'5'H-F	GGGACAAGGATGGGAATAGTGA
		F3'5'H-R	CCAAAGGTAGCCTCGGAGTAAC
5	107851889	MYB308-1-F	ATTTAAGGCCAGGAATCAAGAGAG
		MYB308-1-R	CGACCAGATATAAGTGACCAACG
6	107857349	MYB308-2-F	AGGAATCAGAAAACAAAGGAGAGG
		MYB308-2-R	TTGACTGCAGGAGGAACCAG
7	107859692	AT-F	AATATCTTGTCCATGTTCTCCACAG
		AT-R	TACGCCACCTCAACTTCCTTC
8	107859880	F3H-F	ATCAGAAGCAATGGGTTTGGA
		F3H-R	GGTAAGATCAGGCTGTGGACA
9	107860031	DFR-F	ATATGCTAAGAAGATGACAGGATGG
		DFR-R	TGATTAAGCTAGGTGGGAACG
10	107862334	F3M-F	ATCCACTGCCACTACCCCCT
		F3M-R	CAACCACCACATCCACGAAC
11	107864266	CHS-F	CGTGGAGGAGTATCGTAAGGC
		CHS-R	TCAACACAGTTGGAAGGCGTA
12	107865400	EGL1-F	CAGCAAAGAAAATCGCAGAAAG
		EGL1-R	TCGACGCAAGATGCATAAATC
13	107866341	LDOX-F	TGCTTTCTATTGGGCTGGGA
		LDOX-R	TCTGGTTGTGGGCATTTGGG
14	107871256	CHS2-F	GCCAGCAATCCTCGACCAA
		CHS2-R	ATCCGAAAAGCACACCCCA
15	AT5G53300	UBI-3-F	GTCCTGCTGTCCATCTGCTCT
		UBI-3-R	ATTTGGCCCTGTCAGTCTTGT
